# Supplementary material for: Effect of Frost on the Different Metabolites of Two Mulberry (Morus nigra L. and Morus alba L.) Leaves
Source: Molecules. 2023 Jun 12;28(12):4718. doi: 10.3390/molecules28124718 (PMC10305211; doi:10.3390/molecules28124718)
Supplement: Supplementary file 1 [file molecules-28-04718-s001.zip]

Archive with 1 entries (1 files):
- molecules-2425907-supplementary.xlsx
