# Supplementary material for: Effect of Frost on the Different Metabolites of Two Mulberry (Morus nigra L. and Morus alba L.) Leaves
Source: Molecules. 2023 Jun 12;28(12):4718. doi: 10.3390/molecules28124718 (PMC10305211; doi:10.3390/molecules28124718)
Supplement: Supplementary file 1 [file molecules-28-04718-s001.zip › molecules-2425907-supplementary.xlsx]

## Sheet: Table S1
Table S1.Metabolite Detection Information Table and CV Value Statistics of this Project
Compound ID	Compounds	Class	Retention time (min)	m/z	CV_QC (%)	CV_(HS+YS) (%)	CV_HS (%)	CV_YS (%)
Ma069	tyrosine	Amino acids	3.52	164.07	2.5	58.9	66.1	29.7
Ma044	DL-arginine	Amino acids	2.75	175.12	2.4	73.9	69.7	76.2
Ma087	1-Hydroxyanthraquinone	Anthraquinones	4.01	225.05	2.6	38.1	38.6	20.8
Ma026	umbelliferone	Coumarins and its derivatives	2.32	163.04	2.6	48.4	45.9	29.7
Ma150	8-Azabicyclo[3.2.1]octan-3-ol	DNJ alkaloids	9.96	128.11	2.8	27.1	26.2	16.8
Ma009	1-deoxynojirimycin	DNJ alkaloids	0.61	146.08	2.7	34.1	31.9	23
Ma004	2-O-α-D-galactopyranosyl-1-deoxynojirimycin	DNJ alkaloids	0.52	326.15	2.6	25	23.5	23.2
Ma006	(1R,2R,3R,4S,5R,6R)-8-Azabicyclo[3.2.1]octane-1,2,3,4,6-pentol	DNJ alkaloids	0.59	192.09	2.4	28.3	32.2	24.3
Ma001	2-[2-Formyl-5-(hydroxymethyl)-1H-pyrrol-1-yl]propanoic acid	DNJ alkaloids	0.51	198.08	3.3	33.2	39.4	25.7
Ma015	8-Azabicyclo[3.2.1]octane-2,3,4-triol	DNJ alkaloids	1.02	198.05	2.8	29.7	31.3	27.2
Ma022	(2S,5R)-5-Hydroxy-2-piperidinecarboxylic acid	DNJ alkaloids	2.03	593.18	17.9	60.8	85.8	34.4
Ma058	8-Azabicyclo[3.2.1]octane-2,3,6-triol	DNJ alkaloids	3.16	160.1	2.9	59.8	68.1	34.4
Ma130	Morusimic acid B	DNJ alkaloids	7.43	312.25	6.3	29.3	20.5	36.5
Ma010	1，4-dideoxy-1，4-imino-D-arabinitol	DNJ alkaloids	0.61	134.08	93.6	56.9	64.5	46.1
Ma005	(1R,2S,3R,4S,5S)-8-Azabicyclo[3.2.1]octane-1,2,3,4-tetrol	DNJ alkaloids	0.58	363.13	3.2	61.5	71.8	51.7
Ma008	(1RS,3RS,5SR)-8-Azabicyclo[3.2.1]octan-3-ol	DNJ alkaloids	0.59	128.11	5.9	64.4	55	69.4
Ma016	fagomine	DNJ alkaloids	1.41	130.09	2.7	89.8	64.2	91.8
Ma012	4-Benzyl-1,4-dihydro-3-oxo-3H-pyrrolo[2,1-c][1,4]oxazine-6-carboxaldehyde	DNJ alkaloids	0.63	256.1	3.4	132.8	99.2	120.1
Ma002	2-[2-Formyl-5-(hydroxymethyl)-1H-pyrrol-1-yl]butanedioic acid	DNJ alkaloids	0.51	242.07	-	306.5	364.7	268.7
Ma021	(3S,6R)-8-Azabicyclo[3.2.1]octane-3,6-diol	DNJ alkaloids	2.02	205.1	-	667.1	468	-
Ma143	cyanidin-3-sophoroside	Flavonoids and its Derivatives	8.59	594.16	2.6	39.6	49.8	22.5
Ma003	cyanidin-3-rutinoside	Flavonoids and its Derivatives	0.52	578.16	2.6	29	21.7	26.7
Ma023	2'-hydroxy-4'-methoxyl-2H-(2''',2'''-dimethyl-3'''-hydroxy)-pyran-(5''',6'''：8,7)-flavane	Flavonoids and its derivatives	2.14	339.16	3	26.3	26.5	24
Ma035	4',7-Dihydroxy-8-prenylflavan	Flavonoids and its derivatives	2.5	349.12	3.1	25.5	25.1	26.1
Ma104	2',4',7-Trihydroxy-3-prenylflavone	Flavonoids and its derivatives	4.84	339.12	2.9	39	35.2	30.2
Ma038	7,2'-dihydroxy-4'-methoxy-8-prenylflavan	Flavonoids and its derivatives	2.56	379.13	3.1	39.4	43.1	35
Ma137	2',4'-Dihydroxy-7-methoxy-8-prenylflavan	Flavonoids and its derivatives	7.98	323.17	3	69.9	67.9	48.1
Ma124	2',4'-dihydroxy-7'-methoxy-8-prenylflavan	Flavonoids and its derivatives	6.74	323.17	2.9	66.3	56.5	65.6
Ma108	2',7-Dihydroxy-4'-methoxy-8-prenylflavan.	Flavonoids and its derivatives	5.18	341.18	3	343.4	252.8	103.5
Ma086	Moracinflavan F	Flavonoids and its derivatives	3.96	369.17	5.3	12.6	13.9	11.2
Ma018	Morusignin C.	Flavonoids and its derivatives	1.55	365.04	5.9	23.6	28.9	17.2
Ma146	apigenin-7-O-glucoside	Flavonoids and its derivatives	9.46	433.11	3.8	26.6	25.7	17.5
Ma122	Moracin B	Flavonoids and its derivatives	6.66	269.08	4.5	24.8	27.1	18.8
Ma092	kaempferol	Flavonoids and its derivatives	4.08	287.06	4.2	21.4	21.7	20.2
Ma063	Sanggenol F	Flavonoids and its derivatives	3.35	421.16	10.8	28.9	35.5	20.4
Ma051	Sanggenon J	Flavonoids and its derivatives	2.85	527.18	12	27	31	20.9
Ma101	14-methoxy-dihydromorusin	Flavonoids and its derivatives	4.69	453.19	3.3	33	34.2	22
Ma068	Moracin C 3,5-dglc	Flavonoids and its derivatives	3.51	635.23	4.6	25.7	23.8	22.3
Ma053	2',4',5,7-Tetrahydroxy-3-methoxyflavone.	Flavonoids and its derivatives	3	317.07	3.3	34.1	30.7	23.2
Ma077	Dioxycudraflavone A	Flavonoids and its derivatives	3.7	491.11	3.9	29.1	32.1	25.7
Ma033	Hesperetin	Flavonoids and its derivatives	2.47	303.09	4	22.6	18.3	25.9
Ma075	2',3,4',5,7-Pentahydroxyflavone	Flavonoids and its derivatives	3.68	303.05	3.3	34.5	31.4	26.1
Ma097	2',4',7-Trihydroxy-8-(2-hydroxyethyl)flavan 7-me	Flavonoids and its derivatives	4.36	317.14	3.3	29.9	28.2	26.3
Ma036	Moracinflavan C	Flavonoids and its derivatives	2.5	369.11	4.8	41.2	41.3	26.8
Ma129	Morusyunnansin F.	Flavonoids and its derivatives	7.37	309.15	6.7	27.8	28.6	27.1
Ma117	Nigrasin J	Flavonoids and its derivatives	5.78	491.17	8.1	35.6	36.9	28.2
Ma065	Moracin Q＋	Flavonoids and its derivatives	3.46	393.11	4.7	33.5	37.5	28.9
Ma111	Nigrasin A	Flavonoids and its derivatives	5.56	477.15	7.4	35.8	41.2	30
Ma070	Dihydromorin	Flavonoids and its derivatives	3.64	287.06	15.7	28.2	24.6	31.1
Ma096	Cathayanon I	Flavonoids and its derivatives	4.29	441.19	3.9	32.4	32	31.5
Ma047	Taxifolin	Flavonoids and its derivatives	2.77	287.06	13.8	40.6	45.4	31.6
Ma072	kaempferol-3-O-rutinoside	Flavonoids and its derivatives	3.64	617.15	4.3	37.5	41.2	31.8
Ma014	2',4',7-Trihydroxy-8-(2-hydroxyethyl)flavan 7-me-2-glc	Flavonoids and its derivatives	0.7	517.15	3.4	40.6	42.6	31.8
Ma042	morusin hydroperoxide	Flavonoids and its derivatives	2.71	453.15	6.4	37.7	43.1	32.1
Ma114	Sanggenol E	Flavonoids and its derivatives	5.66	559.31	9.1	54.6	56.3	32.7
Ma113	Dihydroisocycloartomunin.	Flavonoids and its derivatives	5.66	473.16	15.6	40.7	46.7	34.6
Ma080	Sanggenon T.	Flavonoids and its derivatives	3.79	735.24	13.3	34.9	30.7	38
Ma057	Sanggenon K	Flavonoids and its derivatives	3.07	527.18	12.3	40.6	42.9	38.6
Ma094	Mortatarin C	Flavonoids and its derivatives	4.17	441.19	5.8	39.1	39.7	38.6
Ma020	Sanggenon B	Flavonoids and its derivatives	1.87	593.18	10.9	38.3	34.9	40.1
Ma049	5,7,2',4'-tetrahydroxy-3-methoxyflavone	Flavonoids and its derivatives	2.85	317.07	3.5	50.5	47.8	41.3
Ma123	Isobavachalcone	Flavonoids and its derivatives	6.67	307.13	4	42.8	37.9	42.1
Ma095	kaempferol	Flavonoids and its derivatives	4.24	287.06	4.2	39.4	33.9	44.4
Ma074	Moracin M	Flavonoids and its derivatives	3.68	243.06	4.6	46.4	39.4	44.7
Ma071	2',4',7-Trihydroxy-8-(2-hydroxyethyl)flavan 4-me-2-glc	Flavonoids and its derivatives	3.64	479.19	3.3	77.9	78.1	45.8
Ma061	Alboctalol	Flavonoids and its derivatives	3.24	471.14	3.7	44.2	40.7	46.8
Ma133	Moracin I	Flavonoids and its derivatives	7.58	325.14	4.6	48.7	36.5	47.1
Ma149	Sanggenofuran A.	Flavonoids and its derivatives	9.81	443.26	8.5	54.3	48.8	51.3
Ma059	Moracinflavan B	Flavonoids and its derivatives	3.17	313.14	4.8	73.4	71.4	53.4
Ma105	(2S)-8-hydroxyethyl-7,4'-dimethoxyflavane-2'-O-β-D-glucopyranoside	Flavonoids and its derivatives	4.95	515.26	3.2	56.7	55.7	54.9
Ma017	Moracinoside M.	Flavonoids and its derivatives	1.49	441.16	5.5	60.6	62.8	56.4
Ma025	(2R,3S)-guibourtinidol-3-0-α-D-apiofuranosyl-(1→6)-O-β-D-glucopyranoside	Flavonoids and its derivatives	2.28	575.18	3.1	55.3	43.2	59.1
Ma083	Sanggenon E	Flavonoids and its derivatives	3.88	815.24	11.6	78	66.1	61.9
Ma078	Dihydrocycloartomunin.	Flavonoids and its derivatives	3.75	451.18	14.8	70.5	67.7	66.6
Ma084	Morusignin E.	Flavonoids and its derivatives	3.95	413.16	6.1	105.7	141.4	67.5
Ma120	isobavachin	Flavonoids and its derivatives	6.58	307.13	4.1	69.5	42.1	74.2
Ma062	Moruslupenoic acid B.	Flavonoids and its derivatives	3.34	477.33	6.4	59	40.7	77
Ma127	Sanggenofuran B	Flavonoids and its derivatives	7.09	307.13	8.5	65.6	48.2	80.9
Ma037	3,4',5,7-Tetrahydroxy-6,8-diprenylflavanone	Flavonoids and its derivatives	2.55	425.2	3.4	94.5	72.5	96.1
Ma115	Moracenin D.	Flavonoids and its derivatives	5.73	711.25	4.4	90.5	68.1	102.3
Ma085	Moracinflavan A	Flavonoids and its derivatives	3.96	339.16	4.7	303.9	339.3	122.2
Ma089	quercetin	Flavonoids and its derivatives	4.02	303.05	8.1	119.4	113	122.8
Ma039	Mornigrol E.	Flavonoids and its derivatives	2.59	439.18	5.5	101.2	79.3	128.8
Ma099	cis-Mulberroside A.	Flavonoids and its derivatives	4.45	569.19	14.2	96.1	68.7	134.2
Ma073	Notabilisin D	Flavonoids and its derivatives	3.66	543.2	16.3	163	86.8	152.7
Ma045	5,7-dihydroxychromone	Flavonoids and its derivatives	2.76	179.03	3.6	112.7	83.4	154.4
Ma110	Rubraflavone D	Flavonoids and its derivatives	5.43	511.21	8.3	120	77.4	198.4
Ma138	Atalantoflavone	Flavonoids and its derivatives	8.04	337.11	3.8	132.6	81.4	261.8
Ma064	Mortatarin B	Flavonoids and its derivatives	3.4	439.18	5.5	172	99.2	830.7
Ma135	Guangsangon B1	Flavonoids and its derivatives	7.69	567.2	17.8	34.1	37.8	30
Ma093	Guangsangon L	Flavonoids and its derivatives	4.09	515.11	22.9	91.5	97.6	86
Ma126	Guangsangon I.	Flavonoids and its derivatives	6.9	625.17	20	105.5	85.5	100.9
Ma055	Guangsangon A.	Flavonoids and its derivatives	3.01	705.21	17	169.7	135.9	208.1
Ma079	6-methoxy-5,7,4'-trihydroxyisoflavone	Isoflavonoids	3.79	301.07	24.1	59.7	63.9	49.9
Ma145	Linolenic acid	Lipids-fatty acid	9.26	261.22	25.6	33.6	44.1	20.7
Ma054	Heneicosanoic acid	Lipids-fatty acid	3	365.28	24.6	59.5	60.1	57.6
Ma116	Palmitic acid	Lipids-fatty acid	5.74	295.2	27.5	65.8	53.7	76.2
Ma144	Stearic acid	Lipids-fatty acid	9.05	323.24	29.3	108.9	123.9	84.9
Ma040	isopropylmalic acid	Organic acid and its derivatives	2.61	199.06	30.2	60.7	48.7	68.2
Ma011	4-O-α-D-Galactopyranosylcalystegin	Others	0.62	320.13	30.4	45.6	46.6	44.6
Ma067	Wittifuran H.	Others	3.5	517.22	46.7	79.4	90.2	62.3
Ma030	methyl caffeate	Others	2.32	195.07	34.7	105.7	127.8	85.7
Ma007	D-glucopyranose	Others	0.59	219.03	35.6	77.6	62.7	93.7
Ma024	artoindonesianin O	Others	2.25	363.1	37	125.4	140.3	103.2
Ma103	Australone B	Others	4.72	865.3	42.7	109	75	159.8
Ma043	Yunanensol A	Others	2.74	441.19	48.4	175.3	148.7	199.5
Ma109	Wittifuran B	Others	5.34	415.15	46.1	179.5	154.5	207.8
Ma088	Soroceal B	Others	4.01	459.15	44.9	194.2	170.4	215.6
Ma147	Austrafuran B	Others	9.56	485.12	41.7	185.4	151.1	243.8
Ma121	Yunanensin E	Others	6.6	611.2	47.8	167.5	113.6	321.1
Ma125	Yunanensin A	Others	6.74	647.18	47.7	170.7	116.6	323.7
Ma091	Austrafuran A	Others	4.07	449.13	39.4	239.5	170.2	478.2
Ma056	Chaminic acid.	Phenolamides	3.05	149.1	48.4	101.6	111.4	91.9
Ma013	Mulberrofuran H	Phenolics	0.67	443.15	48.8	45.7	42.8	48.2
Ma082	Mulberrofuran Y	Phenolics	3.82	391.19	60.4	82	118.1	53.5
Ma100	Mulberrofuran X	Phenolics	4.46	485.23	60.1	188.6	193.3	169.5
Ma131	Mulberrofuran K	Phenolics	7.54	611.2	51.2	212.5	152.3	223.5
Ma102	Mulberrofuran R	Phenolics	4.72	457.13	51.5	185.9	151.8	232.9
Ma081	protocatechuic acid	Phenolics	3.8	137.02	63.4	168.7	117.3	302.2
Ma028	Ferulic acid	Phenylpropanoids	2.32	177.05	69.6	72.3	87.9	58.3
Ma034	p-Coumaric acid	Phenylpropanoids	2.5	147.04	74.7	130.1	143.5	115.6
Ma140	m-Hydroxybenzoic acid	Phenylpropanoids	8.44	121.03	82.3	170.7	187.8	122.8
Ma027	Quinic acid	Phenylpropanoids	2.32	175.06	79.6	183.3	164.3	139.1
Ma029	6,7-dihydroxycoumarin	Phenylpropanoids	2.32	179.03	68.4	162.7	154	173.5
Ma141	7-hydroxycoumarin	Phenylpropanoids	8.44	163.04	68.4	187.3	155.4	226
Ma031	p-hydroxyenzaldehyde	Phenylpropanoids	2.33	123.04	77.7	299	301.2	288.4
Ma032	eugenyl-O-β-D-glucoside	Phenylpropanoids	2.33	309.13	69.4	158.8	101.1	330.2
Ma046	m-Coumaric acid	Phenylpropanoids	2.77	147.04	70.1	290	260.3	331.9
Ma052	sinapic acid	Phenylpropanoids	2.96	225.08	79.7	177	115.6	354.8
Ma128	3'-O-β-D-Glucopyranoside, 4-O-[β-D-glucopyranosyl-(1→6)-β-D-glucopyranoside] mulberr	polysaccharide	7.28	753.22	88.8	202.6	215.9	150.9
Ma132	3'-O-[β-D-Glucopyranosyl-(1→6)-β-D-glucopyranoside], 4-O-β-D-glucopyranoside Mulberry	polysaccharide	7.54	753.22	88	143.5	135.9	153.1
Ma136	Cycloartomunin.	sterols	7.97	471.14	95.9	102	133.4	74.7
Ma148	Mongolicin C	Stilbenes	9.78	617.12	412.3	92.1	136.7	60.1
Ma066	Kuwanol D	Stilbenes	3.49	391.19	113	97.9	131.4	73.1
Ma139	(E)-4-isopentenyl-3,5,2',4'-tetrahydroxystilbene	Stilbenes	8.39	335.13	97.3	96	101.6	91.2
Ma041	Mulberroside F.	Stilbenes	2.62	589.15	282.8	127.3	111.8	123.9
Ma106	Dihydrooxyresveratrol	Stilbenes	4.97	269.08	111.4	248.9	219.7	150.5
Ma050	Albafuran A	Stilbenes	2.85	401.17	98.9	209.8	236.7	178.1
Ma142	Oxyresveratrol	Stilbenes	8.59	245.08	317	281.7	388	224.9
Ma076	Kuwanon U	Stilbenes	3.68	421.2	183.1	190.8	163.4	230.1
Ma048	Mulberroside C	Stilbenes	2.79	481.15	233.8	262.6	285.8	244.1
Ma118	Andalasin B.	Stilbenes	5.92	469.13	108.7	235.5	209.7	255.5
Ma098	Kuwanon Q	Stilbenes	4.38	645.25	132.2	264.1	201.8	262.5
Ma090	Kuwanon Z	Stilbenes	4.06	617.14	226.1	350.7	281.8	267.1
Ma119	Macrourin G	Stilbenes	6.25	627.2	-	247.7	224.3	279.1
Ma134	Kuwanon M	Stilbenes	7.6	823.31	122.5	262.6	238.5	296.5
Ma112	Kuwanon V	Stilbenes	5.63	669.25	222.2	191.6	137.3	338.5
Ma107	Mongolicin G.	Stilbenes	5.06	663.26	-	398.2	316.8	571.4
Ma060	5-Methoxytryptamine	Tryptamines and its derivatives	3.19	191.12	-	302.6	234.2	403.1
Ma019	D-pantothenic acid	Vitamines	1.79	242.1	-	143.5	182.2	112.6

## Sheet: Table S2
Table S2. Estimated LC-MS Peak Intensity of all Metabolites
Compound ID	Compounds	Class	Retention time (min)	m/z	Compound	Formula	Neutral mass (Da)	Adducts	HS1_1	HS1_2	HS1_3	HS1_4	HS1_5	HS1_6	HS1_7	HS1_8	HS1_9	HS1_10	HS1_11	HS1_12	HS1_13	HS1_14	HS1_15	HS1_16	HS1_17	HS1_18	HS1_19	HS1_20	HS1_21	HS1_22	HS1_23	HS2_1	HS2_2	HS2_3	HS2_4	HS2_5	HS2_6	HS2_7	HS2_8	HS2_9	HS2_10	HS2_11	HS2_12	HS2_13	HS2_14	HS2_15	HS2_16	HS2_17	HS2_18
Ma090	Kuwanon Z	Stilbenes	4.05893	617.139	4.06_594.1547n	C34H26O10	594.155	M+H, M+Na	35613.2	8194.39	21726.9	9523.5	6977.79	29489.8	32637.7	32434.5	3677.37	2246.77	26131	9299.14	19824.4	21151.8	15175.9	9889.16	9146.06	6118.62	1992.05	17922.6	13290	19507.1	68975.9	14435.6	12996	33450.7	14085.9	8403.66	21892.3	32832.6	20645.5	3765.16	2626.09	43043.4	18255.1	14272.3	19765	13789.3	30797.5	17473.3	11854.1
Ma017	Moracinoside M.	Flavonoids	1.4908	441.155	1.49_441.1551m/z	C24H26O9		M+H-H2O	3071.38	1989.74	1416.76	1371.51	3836.72	4364.77	3482.15	2320.67	4373.18	4018.8	2271.61	1886.46	2253.84	2667.49	3014.61	2577.88	2693.61	2808.18	3888.96	2379.55	3272.99	3354.32	6377.58	4588.96	3397.77	2678.43	2298.74	3450.8	4794.28	2167.11	4094.77	4825.19	3319.79	3228.8	2689.91	3207.73	2897.4	3728.62	3070.89	4943.41	2724.82
Ma042	morusin hydroperoxide	Flavonoids	2.71193	453.153	2.71_453.1531m/z	C25H24O8		M+H	13545.5	9892.96	8806.55	7576.4	16536.5	14047.7	16508.5	12096.2	23353.6	19652.5	11808.2	11339.3	11041.9	12803.9	20910.3	15772.3	38399.4	14823.5	18225.7	20727.3	13003.6	13118.5	20274.4	23098.9	18669	16314.7	13251.7	15925	18979.8	12134.1	18656.4	17352.4	14518.1	11533.8	18588	46633	13083	21390.3	10736	17115.6	14898.6
Ma096	Cathayanon I	Flavonoids	4.28962	441.192	4.29_440.1843n	C25H28O7	440.184	M+H, M+Na	17627.2	14152.1	15550.9	13621.5	11017.8	20029.5	15960.1	20230.6	18990.6	19068.1	16482.5	18936.7	23219	24215.4	24285.6	20511.5	27833.7	22350.7	18575.8	21345.8	21388.4	21733.8	20465.6	19672.4	17530.5	26714.2	24897.7	14384.6	19828.7	23383.5	23862.3	21310.9	20044.1	22398.6	26996.8	29645.5	23962.6	23058.7	23024.7	29928.5	27388.1
Ma048	Mulberroside C	Stilbenes	2.78535	481.147	2.79_481.1470m/z	C24H26O9		M+Na	5669.41	1735.28	2274.69	1589.81	1253.52	2733.55	2549.16	6686.59	2132	2553.83	2910	2466.96	4345.07	3431.36	3201.35	2543.57	3072.04	2468.18	1998.43	3033.91	2524.21	3258.01	5188.49	5265.4	2425.01	5194.21	3428.37	1739.77	2360.52	5228.66	4035.51	2202.12	3114.35	5101.4	4526.05	3279.09	3929.88	2538.19	5855.46	3781.57	3207.52
Ma094	Mortatarin C	Flavonoids	4.17428	441.192	4.17_440.1845n	C25H28O7	440.185	M+H, M+Na	20865.3	14063.3	17462.8	13597.5	12197.4	21812.9	17581.9	22251	22029.5	20422.7	17803.9	20209.1	28057.4	23864	24312.4	26151.7	24084.6	23087.7	22780.4	24660.8	23150.5	24885.2	22224.7	23031.5	17736.9	29059.5	25059.1	16070.2	21073.2	21957	23005.3	23194.6	21334.7	23581.4	28396.5	27611.7	23801.6	23991.6	23161.5	33526.4	26904.1
Ma039	Mornigrol E.	Flavonoids	2.59017	439.176	2.59_439.1761m/z	C25H26O7		M+H	4057.23	2662.1	2544.43	2364.25	2886.34	4608.02	4940.96	5014.93	4743.57	4088.1	3965.36	4020.96	4398.06	6146.36	4241.16	3830.77	8457.64	4697.01	3596.49	5022.85	3488.3	4657.07	4973.38	4593.85	4222.33	4955.7	4728.88	3237.77	4281.51	4283.06	6450.33	4073.76	3766.38	4898.41	5362.81	9632.95	5536.9	4426.42	5424.91	5262.84	4334.5
Ma064	Mortatarin B	Flavonoids	3.39592	439.177	3.40_439.1774m/z	C25H28O8		M+H-H2O	7196.07	5375.93	5735.49	4549.13	5178.47	7229.59	7870.07	9970.34	7480.08	8841.19	7258.2	7095.37	9437.32	8726.97	8741.76	9365.42	19168.1	8032.05	7396.81	8914.13	7379.32	9235.74	7891.9	8524.14	7174.17	9679.49	8319.01	6066.83	6831.96	8998.41	8603.79	7596.13	9437.93	10165.9	11638.3	19412.9	8925.18	8500.22	10840.2	10890.8	9643.23
Ma072	kaempferol-3-O-rutinoside	Flavonoids	3.6371	617.146	3.64_594.1572n	C27H30O15	594.157	M+H, M+Na	27053.4	22861.5	13139.6	21842.7	6312.6	35219.4	19335.9	36744.6	6921.41	7027	21569.6	7014.65	33246.5	14068	29620.3	18894.6	4241.26	8579.28	5074.27	15548.8	35980.4	20215.7	22895.9	34400.5	27747.5	14604.3	20484.8	7302.04	29479.6	27897	43921	9883.88	8061.54	26114	13166	4934.98	18530.1	24400.7	23808.5	50717.7	14784.9
Ma037	3,4',5,7-Tetrahydroxy-6,8-diprenylflavanone	Flavonoids	2.54822	425.197	2.55_425.1965m/z	C25H28O6		M+H	4162.23	2489.76	3565.73	2068.29	1987.52	3552.56	4390.42	6242.82	3374.95	4664.16	4403.74	3701.46	5615.14	4495.69	5165.29	5804.87	8022.87	3784.36	3582.39	5422.15	4603.87	6012.28	4988.16	4040.27	2923.58	5914.15	4706.5	2617.76	3262.36	5923.16	4747.65	3989.75	5003.12	5167.26	7253.33	7849.2	4716.53	4237.49	5009.05	5046.1	5626.68
Ma043	Yunanensol A	Others	2.7434	441.192	2.74_441.1924m/z	C25H28O7		M+H	5217.83	4109.17	3793.31	3372.47	3976.79	5516.61	6048.65	7358.87	6539.3	6340.77	5739.36	5612.35	6663.33	6952.04	6163.32	6012.87	9315.4	6618.07	6224.02	7648.35	5387.79	6794.12	5618.37	5839.49	5719.29	6638.77	6504.97	4516.33	5374.31	6462.99	7633.18	6372.53	6218.08	6072.59	7597.17	10663.8	6935.22	6701.07	6716.04	6795.1	6785.14
Ma098	Kuwanon Q	Stilbenes	4.37995	645.246	4.38_645.2457m/z	C40H38O9		M+H-H2O	863.965	711.705	748.014	1233.56	1451.7	2266.91	3471.52	3212.7	2985.63	3435.97	3097.49	2260.98	2202.77	2746.32	2593.94	3096.54	2474.4	2638.2	3404.46	3201.47	3271.86	3319.71	1653.69	1043.59	1580.46	1991.77	2199.86	1587.25	2226.43	3030.48	3151.24	3059.5	3461.59	2137.66	3457.34	3331.52	2883.22	3228.33	2509.5	2575.82	2642.35
Ma010	melezitose	polysaccharide	0.611633	543.134	0.61_543.1340m/z	C18H32O16		M+K	25197.8	19690.6	13393.8	14622	22810.1	30932.6	21120.7	15363.5	6463.39	21498.6	8497.81	7300.75	5869.33	8014.82	16463.7	14867.7	45785.5	8383.98	8398.31	14069.7	8108.69	9632.34	10034.1	28060.2	27274.6	25109.9	23040.8	22541.9	33146	20903.2	15169	29060.6	25240	13511.4	16051.3	44227.2	9930.62	15361.5	8707.49	11190.8	12141.6
Ma067	Wittifuran H.	Others	3.50078	517.22	3.50_517.2201m/z	C29H34O7		M+Na	2265.15	1473.69	1942.89	1402.09	995.423	2234.62	2958.45	4425.8	2630.67	2903.16	3103.22	2599.01	3870.76	3104.07	3364.7	3460.82	4762.4	2678.45	2684.97	3795.99	3242.25	3730.47	2983.29	2483.58	1902	3796.88	3367.13	1491.06	1967.49	4600.27	3660.67	2855.45	3120	3777.19	4770.43	6073.83	3645.98	3074.2	3769.61	3659.93	4089.11
Ma091	Austrafuran A	Others	4.06942	449.125	4.07_449.1252m/z	C25H22O9		M+H-H2O	15852	8958.6	10603.1	8121.49	3274.11	11452.4	14251.7	21684.5	4006.74	2844.98	11619	5642.3	17446.2	9848.33	14262.1	9369.73	4773.9	5807.36	2979	12501.9	10040	15960.2	26736.1	11900.2	7426.02	15677	11910.9	4309.47	7171.22	17118.1	14384.7	5519.92	3290.3	18834.9	9408.58	5186.22	10333.5	11735.4	15587	15985.3	12474.9
Ma101	14-methoxy-dihydromorusin	Flavonoids	4.69048	453.19	4.69_453.1897m/z	C26H28O7		M+H	3058.64	2606.71	2342.18	4187.49	9095.45	7514.28	11488.5	3730.97	10828.5	9934.14	7527.07	4824.22	3946.19	6673.24	4435.77	4393.29	12674.6	7634.47	9291.31	7538.81	4962.56	5861.42	3329.4	3668.58	5452.48	4810.51	5481.71	7966.6	7650.57	6218.25	7724.03	7428.65	9490.64	4158.14	4913.54	11634.2	6060.72	8432.12	3672.68	4468.52	4303.41
Ma146	apigenin-7-O-glucoside	Flavonoids	9.45737	433.115	9.46_433.1145m/z	C21H20O10		M+H	816.172	21.7455	254.958	29.6823	354.084	247.3	2315.55	26477.7	414.919	856.147	810.777	142.289	1714.99	1157.53	189.235	107.644	343.929	88.6646	1041.59	277.438	476.156	213.296	250.225	3033.11	119.281	193.628	225.841	252.217	340.754	204.569	486.537	157.115	866.586	3063.77	265.584	68.996	148.518	212.503	4557.09	338.858	60.8861
Ma073	Notabilisin D	Flavonoids	3.65808	543.198	3.66_543.1980m/z	C30H32O8		M+Na	964.687	760.116	833.701	610.326	1422.67	1304.22	1337.97	1308.09	2013.26	2217.82	1125.17	1116.16	1057.96	1455.34	1242.67	1610.13	1211.3	1491.61	2070.48	1480.51	1379.91	1381.89	1442.35	1133.68	1364.6	1522.16	988.694	1388.14	1551.59	1070.94	1486.81	2579.13	1797.81	1272.49	1922.64	2201.15	1452.72	1518.34	1357.89	1618.81	1475.36
Ma050	Albafuran A	Stilbenes	2.84827	401.172	2.85_401.1723m/z	C24H26O4		M+Na	4650.54	3642.26	4452.31	3079.3	3686.69	6287.64	7041.42	8264.94	7500.73	8398.89	7859.44	6844.3	9312.24	8096.44	9200.86	9924.06	6838.75	7527.39	8188.84	9961.69	8799.49	9333.53	7847.39	5976.13	5421.28	8130.17	6975.06	4865.46	5634.96	8809.53	9114.83	8203.26	8098.37	7149.27	10613	7600.73	8375.22	8889.25	8014.44	12698.2	9564.89
Ma080	Sanggenon T.	Flavonoids	3.79033	735.243	3.79_735.2430m/z	C40H40O12		M+Na	767.98	825.451	1111.79	2261.41	3223.04	7462.13	8780.22	5247.39	7466.26	6502.25	5787.8	3597.26	3669.34	4748.76	5626.19	6892.64	5874.59	4078.78	7880.59	6921.8	8158.11	6705.2	1227.94	1043.59	2179.25	2680.25	3531.86	2068.98	3699.71	4597.14	6174.26	5839.65	5082.43	2887.4	5193.42	5690.04	4429.24	6428.49	3256.6	5569.75	4010.87
Ma093	Guangsangon L	Flavonols	4.09038	515.112	4.09_515.1120m/z	C27H24O8		M+K	1107.53	713.928	739.43	623.26	219.244	726.928	784.311	1200.01	239.918	248.277	729.44	472.44	1196.07	680.496	869.101	755.609	421.709	469.988	199.284	683.859	724.74	902.711	1407.04	901.085	592.291	1011.67	852.499	268.509	500.769	979.389	909.058	361.176	197.251	1215.85	642.137	422.609	704.513	757.499	920.53	992.895	905.015
Ma033	Hesperetin	Flavonoids	2.47482	303.087	2.47_303.0870m/z	C16H14O6		M+H	3115.03	1199.89	1488.96	1355.87	872.623	2716.27	2280.92	5266.73	695.837	438.739	2290.96	1390.27	1920.5	2157.61	2009.2	1668.47	1995.07	1218.51	99.0577	2199.33	1169.16	3283.21	4776.89	1965.63	1549.4	2582.97	2688.18	608.744	2385.34	3790.42	2709.39	753.751	396.957	4401.48	2243.94	2353.34	2182.68	2021.6	2660.28	2366.04	2851.04
Ma038	7,2'-dihydroxy-4'-methoxy-8-prenylflavan	Flavonoid derivatives	2.55872	379.13	2.56_379.1303m/z	C21H24O4		M+K	181.272	81.9686	117.078	204.035	245.327	430.922	1087.79	968.542	1080.33	942.613	908.369	645.421	549.558	943.955	944.981	748.311	987.856	890.917	716.863	962.489	1024	791.656	853.85	183.759	178.424	268.442	333.086	191.365	367.245	782.221	927.306	934.966	706.674	871.379	838.88	1206.06	806.938	1224.55	1267.6	1290.43	867.955
Ma086	Moracinflavan F	Flavonoids	3.95812	369.168	3.96_368.1613n	C22H24O5	368.161	M+H-H2O, M+H	574.372	397.007	405.246	494.393	404.514	692.198	756.327	1178.69	758.978	729.062	861.6	672.813	794.328	816.851	803.438	823.92	1136.65	717.325	710.6	863.223	837.451	974.524	451.584	696.008	622.758	844.588	855.972	442.273	661.346	987.873	1165.79	665.906	737.285	855.16	1006.77	1324.1	962.538	792.215	903.039	816.578	831.76
Ma100	Mulberrofuran X	Phenolics	4.46383	485.232	4.46_485.2317m/z	C29H34O5		M+Na	914.715	785.996	972.002	1007.9	1496.19	1511.21	2006.93	1805.27	2084.66	2527.35	2053.34	1726	1624.16	1744.67	1768.7	2016.27	2650.82	2107.81	2449.26	2199.97	1904.28	2048.68	1393.42	1087.75	1480.44	2078.98	1935.85	1439.33	1505.8	2264.63	1874.65	2035.57	2569.74	1546.4	2571.84	2743.41	1914.59	2213.36	1795.94	1881.48	2163.73
Ma105	(2S)-8-hydroxyethyl-7,4'-dimethoxyflavane-2'-O-β-D-glucopyranoside	Flavonoids	4.95263	515.26	4.95_492.2006n	C25H32O10	492.201	M+H, M+Na	6334.04	5936.01	6603.28	4772.04	5001.08	8100.91	7975.13	9929.04	7870.41	9608.76	9966.32	9534.85	10091.8	10626.7	10538.5	7976.73	14634.7	10450.7	7533.53	9739.63	9464.95	10426.1	5995.25	7837.88	8509.71	11954.9	9721.03	7812.41	7092.4	10947.8	10217.6	9938.88	11618	9831.01	15014.4	17863	10940.2	10150.8	10239.5	9842.21	12192.7
Ma011	4-O-α-D-Galactopyranosylcalystegine B2.	Others	0.622117	320.133	0.62_320.1327m/z	C13H23NO9		M+H-H2O	3308.33	1186.39	1661.26	1136.99	1197.73	1518.3	2006.03	4845.29	2315.9	2559.2	3111.16	3530.04	4577.33	3255.48	3255.65	3203.99	4732.4	3328.83	2493.81	3253.35	2950	3875.96	6428.19	2714.03	1091.39	2174.41	1506.23	990.305	1875.07	3005.44	2762.35	2329.65	3092.76	6212.56	5082.04	5258.64	3341.4	2512.22	5369.05	3262.48	4454.91
Ma041	Mulberroside F.	Stilbenes	2.62163	589.152	2.62_589.1521m/z	C26H30O14		M+Na	413.974	652.12	1033.69	1742.51	2626.2	1456.53	3453.86	7762.8	2766.91	3587.14	2975.89	2415.69	3471.22	1876.72	2771.89	2151.45	1644.09	2159.85	1948.05	2384.29	1865.37	2104.45	281.785	755.795	1301.57	2054.6	2192.18	2224.89	1524.53	2650.21	3135.98	3337.32	3743.64	3647.03	2990.73	2119.43	2113.01	3409.5	3619.83	1706.19	3014.47
Ma055	Guangsangon A.	Flavonols	3.01198	705.213	3.01_705.2125m/z	C39H38O10		M+K	3952.98	2648.32	2448.74	2043.25	3749.62	4369.31	4526.8	5433.92	5080.13	5392.34	3493.74	3145.35	3734.76	4773.41	3930.77	3816.25	5256.45	3888.11	4921.34	4730.12	3884.82	4516.54	4700.15	5571.95	4365.7	5854.4	4090.24	4077.72	4529.44	4330.62	5903	5479.5	4807.12	4260.46	5526.47	8342.27	5350.07	4990.06	4914.14	6082.54	4118.12
Ma035	4',7-Dihydroxy-8-prenylflavan	Flavonoid derivatives	2.49578	349.12	2.50_349.1195m/z	C20H22O3		M+K	11508	7750.98	5273.31	7179.45	9621.69	17831.5	25374.9	10978.4	15439	6669.47	16876.1	13180.6	6857.22	18729.6	9688.57	7021.41	15338.6	17150.3	8244.38	13937.7	5403.05	11502.1	21437	14288.5	11955.4	9188.96	10232.3	14281.4	10009.4	10062.5	13267.8	16402	9688.68	12101.1	9321.68	17383.9	14916	17466.4	11863.3	10648.3	8545.79
Ma119	Macrourin G	Stilbenes	6.24718	627.2	6.25_627.2005m/z	C39H32O9		M+H-H2O	180.383	258.801	432.769	1284.87	1071.43	869.825	2478.78	5538.35	3052.67	1772.5	2179.73	1268.41	2440.56	1934.22	1181.02	2376.53	334.666	1480.18	3160.83	2681.18	1977.39	2233.46	166.223	602.37	936.529	1360.09	2248.76	1234.23	754.149	2166.3	2428.79	2448.74	1612.03	2310.43	1443.21	522.689	2159.35	2806.98	3052.61	1562.64	1357.48
Ma128	3'-O-β-D-Glucopyranoside, 4-O-[β-D-glucopyranosyl-(1→6)-β-D-glucopyranoside] mulberr	polysaccharide	7.28365	753.222	7.28_753.2218m/z	C32H42O19		M+Na	1221.66	497.112	181.898	230.888	1229.18	769.221	652.283	400.345	1297.67	914.205	236.331	265.358	252.203	349.427	716.204	280.4	169.419	775.519	616.738	536.111	309.34	128.847	5593.75	1868.35	1456.34	1307.48	352.302	1004.81	1617.33	213.979	1004.53	1388.54	1071.35	957.712	711.316	206.968	610.863	816.649	642.635	1071	695.022
Ma149	Sanggenofuran A.	Flavonoids	9.80983	443.258	9.81_443.2584m/z	C30H36O4		M+H-H2O	460.081	398.974	289.247	391.662	582.939	664.644	347.853	300.564	524.785	753.759	338.729	347.398	219.31	395.382	368.486	553.642	834.945	427.152	616.398	561.183	227.423	379.442	247.87	582.008	454.682	396.508	566.871	497.737	855.195	397.355	453.869	986.2	747.679	423.953	519.333	1042.33	479.386	511.699	335.559	641.613	496.413
Ma061	Alboctalol	Flavonoids	3.24268	471.143	3.24_471.1429m/z	C28H24O8		M+H-H2O	636.69	1142.91	3006.99	5487.01	2504.26	3188.75	13343.7	10374.3	4939.02	3947.2	13920.7	2743.11	5060.4	3689.41	7673.47	8545.65	992.155	1706.82	4030.9	7635.51	12647.6	9060.57	700.935	772.758	1695.66	3624.41	9036.89	2466.94	2130.82	15171	8014.16	6520.17	4759	1942.63	5396.3	1134.29	5089.77	4233.09	2003.36	2165.18	5015.67
Ma099	cis-Mulberroside A.	Flavonoids	4.45335	569.187	4.45_569.1870m/z	C26H32O14		M+H	344.177	353.411	275.259	600.149	658.712	1205.06	1031.1	645.151	1231.38	675	776.931	641.945	410.446	799.141	433.237	417.902	532.474	767.395	771.513	706.245	511.787	532.267	423.881	623.273	896.969	717.071	867.14	686.277	935.908	784.66	1245.18	906.573	760.134	432.023	541.419	510.835	774.507	967.501	461.901	616.296	510.532
Ma078	Dihydrocycloartomunin.	Flavonoids	3.7484	451.177	3.75_450.1697n	C26H26O7	450.17	M+H, M+Na	1081.45	911.028	736.204	849.664	965.701	1221.43	1479.51	1479.82	1275.44	1379.81	1180.01	942.819	1256.87	1204.08	1176.74	1169.23	1614.23	1256.35	1167.3	1526.4	1130.46	1483.34	1209.78	1342.72	1446.92	1319.27	1586.83	1080.16	1038.32	1423.78	1652.9	1378.22	1531.04	1182.9	1413.37	2073.6	1238.78	1457.97	1177.44	1392.98	1356.95
Ma121	Yunanensin E	Others	6.59967	611.205	6.60_611.2049m/z	C39H32O8		M+H-H2O	27.2759	142.337	235.195	945.351	1317.88	1208.96	2995.05	4960.83	1670.34	2528.27	2059.39	1020.09	3753.18	1820.3	2864.8	1603.87	34.3057	1006.74	1595.6	1245.31	2199.95	2226.24	14.8354	104.7	456.94	781.186	1378.63	1150.03	1061.66	1844.41	3152.44	1938.96	2934.54	2958.44	1699.91	44.1593	1898.06	1900.93	2538.47	1912.59	1184.65
Ma014	2',4',7-Trihydroxy-8-(2-hydroxyethyl)flavan 7-me-2-glc	Flavonoids	0.70195	517.148	0.70_517.1480m/z	C24H30O10		M+K	536.199	338.105	355.263	409.412	414.634	654.141	630.484	785.497	553.585	649.637	669.187	678.011	529.258	583.204	680.934	744.688	1313.52	704.519	524.442	838.057	717.111	784.789	522.197	513.024	550.398	675.498	550.258	411.503	648.591	909.62	812.162	712.584	872.814	922.901	923.063	1007.51	747.823	703.222	732.581	846.489	931.335
Ma036	Moracinflavan C	Flavonoids	2.49578	369.111	2.50_369.1110m/z	C19H22O5		M+K	763.153	756.616	717.701	768.702	1024.38	1126.77	1478.22	971.392	1826.33	1598.41	1100.76	957.64	1064.48	1332.32	1508.91	2194.27	1120.97	1071.28	1642.64	2252.4	1640.61	2164.03	576.082	893.593	1184.2	1157.49	1324.23	1031.98	1228.05	1442.16	1562.87	2009.95	1439.01	806.851	1307.88	1154.55	1285.35	1540.63	743.306	1526.41	1175.77
Ma143	cyanidin-3-sophoroside	Anthocyanin	8.58868	594.157	8.59_594.1571m/z	C27H31O16+		M+H-H2O	633.2	687.674	605.294	696.744	532.386	518.311	600.518	560.243	658.275	656.537	644.037	714.248	656.223	719.956	684.996	673.779	755.944	778.899	772.305	1086.51	692.917	928.346	756.516	769.803	706.054	698.365	624.937	687.133	693.525	721.459	754.24	775.841	772.022	752.473	715.34	817.672	767.293	803.443	632.527	675.733	779.057
Ma112	Kuwanon V	Stilbenes	5.62613	669.245	5.63_669.2453m/z	C40H38O8		M+Na	82.877	101.76	215.648	265.683	432.606	469.914	641.163	557.205	559.527	666.45	664.645	495.748	445.191	557.408	577.632	608.157	681.045	506.133	580.388	723.008	562	745.227	174.229	129.874	313.712	573.761	659.052	567.34	790.984	1125.8	766.825	856.866	900.425	490.621	883.666	932.551	745.109	614.822	454.866	519.705	718.411
Ma107	Mongolicin G.	Stilbenes	5.06393	663.256	5.06_663.2564m/z	C40H40O10		M+H-H2O	1043.03	1110.05	1156.36	1848.58	3658.1	4613.43	5234.73	3412.17	5062	9654.97	3856.71	3588.9	2489.76	4073.76	2849.74	3995.25	3201.01	4953.36	6227.98	3735.46	3483.87	4046.85	930.095	1180.9	1585.56	2035.93	2759.49	2237.78	2992.78	3381.81	3795.36	3879.18	6869.2	2108.93	4737.93	3353.08	3680.73	3336.02	2523.76	2493.33	3430.06
Ma023	2'-hydroxy-4'-methoxyl-2H-(2''',2'''-dimethyl-3'''-hydroxy)-pyran-(5''',6'''：8,7)-flavane	Flavonoid derivatives	2.14332	339.16	2.14_339.1605m/z	C21H24O5		M+H-H2O	821.853	762.799	711.389	720.621	775.18	1335.61	1473.3	1350.83	1165.01	1350.14	1378.22	920.059	1098.84	1235.97	1504.36	1335.17	1502.07	1069.65	1292.94	1405.94	1532.05	1416.52	972.99	1057.93	1119.66	1175.8	1270.92	995.005	1107.64	1485.1	1778.26	1292.92	1406.32	1094.62	1370.69	1535.67	1212.16	1466.39	996.548	1868.76	1176.6
Ma071	2',4',7-Trihydroxy-8-(2-hydroxyethyl)flavan 4-me-2-glc	Flavonoids	3.6371	479.19	3.64_479.1900m/z	C24H30O10		M+H	136.009	149.996	184.063	310.639	380.35	308.357	629.361	555.33	767.466	926.521	673.384	631.792	483.894	655.63	511.068	649.271	567.356	773.425	691.625	760.165	605.598	700.758	237.067	200.61	355.606	395.41	658.345	417.083	307.104	691.024	740.917	762.978	859.403	353.058	795.035	518.652	671.536	699.385	424.217	439.231	748.794
Ma057	Sanggenon K	Flavonoids	3.07492	527.183	3.07_527.1825m/z	C30H32O6		M+K	775.722	440.368	578.24	331.602	381.209	667.882	689.064	1360.19	634.666	639.374	745.765	597.414	954.593	700.72	887.114	770.455	716.032	694.57	623.48	925.717	768.842	890.905	1029.55	818.327	604.874	1041.59	858.972	528.715	603.413	1230.92	931.889	703.536	736.308	1052.35	1157.18	783.433	830.195	767.169	957.561	946.171	987.566
Ma024	artoindonesianin O	Others	2.24817	363.101	2.25_363.1007m/z	C20H20O4		M+K	51.9708	140.669	269.038	746.042	359.692	355.134	978.913	1330.99	738.352	852.427	1064.4	786.19	925.803	996.652	706.344	914.971	181.823	554.049	760.615	919.062	862.513	953.457	68.5629	112.029	257.897	417.728	1257.85	332.373	355.732	1223.51	1053.55	983.163	891.005	591.755	975.245	233.477	933.17	645.739	574.527	394.433	990.215
Ma085	Moracinflavan A	Flavonoids	3.95812	339.16	3.96_339.1605m/z	C21H24O5		M+H-H2O	184.894	151.031	149.029	189.857	200.244	265.101	327.407	362.592	353.805	296.037	342.185	244.097	290.542	315.864	315.64	359.404	316.878	283.976	319.24	349.827	321.425	352.732	219.28	220.751	234.251	277.441	340.206	196.13	247.672	366.52	417.132	330.871	299.794	259.676	339.008	378.488	352.14	333.589	329.997	301.157	311.911
Ma114	Sanggenol E	Flavonoids	5.66402	559.306	5.66_559.3060m/z	C35H44O7		M+H-H2O	1698.53	1294.77	1320.78	1121.06	1068.51	1593.79	2090.18	2274.07	1703.39	2178.19	2077.48	2169.47	2265.63	2379.69	2168.2	1837.36	2357	2446.29	1534.91	2399.78	2059.35	2840.76	1727.65	1979.52	1481.81	2292.18	2178.97	1713.23	1221.7	2526.8	2199.94	1857.46	2700.47	2440.99	3044.19	2990.8	2512.51	2013.06	2367.17	2225.13	2609.39
Ma051	Sanggenon J	Flavonoids	2.84827	527.183	2.85_527.1832m/z	C30H32O6		M+K	575.246	329.37	415.886	322.575	204.12	565.216	583.866	839.407	600.032	687.421	645.035	641.763	820.792	827.42	972.094	928.578	276.769	701.039	627.339	1026.54	804.531	910.272	539.668	714.676	559.7	925.567	793.405	356.749	466.746	1025.95	935	663.368	793.466	809.884	1003.42	335.195	870.083	777.782	910.427	967.348	856.488
Ma013	Mulberrofuran H	Phenolics	0.67455	443.149	0.67_443.1492m/z	C27H22O6		M+H	591.589	517.583	615.368	507.161	420.175	573.665	455.996	1019.28	425.96	699.161	617.144	713.059	572.915	631.878	698.884	988.076	1494.66	672.84	507.813	810.371	699.143	902.173	450.526	549.864	538.398	759.224	612.923	480.976	671.141	842.574	671.485	733.983	964.892	1609.84	1350.25	1695.07	826.836	603.539	1014.66	849.01	1048.37
Ma083	Sanggenon E	Flavonoids	3.88472	815.245	3.88_815.2449m/z	C45H44O12		M+K	1838.96	918.134	963.582	1145.55	958.337	3572.89	4227.57	5810.82	5079.01	4614.45	4650.1	3151.22	4119.51	4857.58	4555.5	5396.59	4383.68	4402.07	5010.97	6185.81	5372.25	6383.51	2077.09	2610.03	2741.64	4144.97	4792.52	1849.41	3156.69	5619.8	7455.12	4927.4	5164.06	4081.7	6104.52	5708.68	5913.98	6461.87	4767.22	6338.13	5329.54
Ma130	Morusimic acid B	Flavonoids	7.4264	312.255	7.43_312.2546m/z	C18H35NO4		M+H-H2O	1.73115	39.9164	48.8488	21.2764	81.1401	13.255	0.0239342	0.170463	2.7106	0.626026	0.0158742	0.485528	0.0892163	1.89907	0.540185	0.681411	0.59134	0.737754	0.169177	793.355	0.807396	1.54149	5.98466	58.478	119.518	53.9813	60.4721	88.644	6.24099	4.13479	0.648802	1.71099	0.894083	2.57609	2.38009	1.02546	3.47296	0.815689	1.25802	1.38495	1.08398
Ma110	Rubraflavone D	Flavonoids	5.42688	511.21	5.43_511.2098m/z	C30H32O6		M+Na	91.2119	423.885	1019.5	813.635	597.077	1105.03	765.53	1229.06	390.467	645.676	576.427	503.038	1576.33	942.197	1677.89	768.085	369.667	537.552	437.996	505.509	827.739	882.906	148.452	132.345	536.166	1333.78	1426.35	766.894	1102.93	1299.12	1480.71	605.268	810.684	896.793	1303.92	482.272	1072.77	925.63	683.105	828.894	1085.96
Ma012	3',5'-Di-O-methyl-(+)-moracin O.	Flavonoids	0.632617	393.11	0.63_393.1097m/z	C21H22O5		M+K	382.664	264.792	262.282	318.823	251.378	470.979	669.165	523.942	764.326	447.609	483.351	329.715	482.407	411.714	563.874	574.654	1120.96	422.141	506.796	601.953	605.866	574.607	747.945	428.742	350.599	394.168	437.044	352.22	442.633	595.462	680.657	564.834	520.235	644.248	530.234	1089.09	487.509	538.012	468.313	725.275	466.676
Ma144	Stearic acid	Lipids-fatty acid	9.05245	323.236	9.05_323.2357m/z	C18H36O2		M+K	613.49	707.313	661.499	612.35	661.578	611.119	658.481	558.495	680.503	638.221	631.349	664.759	696.607	675.484	664.674	620.806	736.405	684.573	658.804	1195.06	608.38	609.368	785.314	693.382	614.28	626.49	668.404	650.717	605.218	561.069	732.791	680.388	627.307	605.932	841.708	677.715	698.385	668.074	611.418	678.986	611.396
Ma124	2',4'-dihydroxy-7'-methoxy-8-prenylflavan	Flavonoid derivatives	6.74242	323.165	6.74_323.1652m/z	C21H24O4		M+H-H2O	112.577	148.511	156.154	211.378	350.394	190.039	394.941	468.933	530.599	807.886	273.95	146.115	162.535	155.688	156.296	375.078	128.47	145.431	643.567	265.411	375.338	285.993	121.469	144.585	274.207	228.692	342.534	420.445	149.793	293.501	246.008	725.806	472.518	122.209	168.929	220.972	170.217	229.973	133.716	134.356	173.901
Ma103	Australone B	Others	4.72193	865.298	4.72_865.2983m/z	C50H50O11		M+K	115.483	45.9934	75.9424	145.562	155.298	502.008	949.122	4816.39	1749.03	2108.05	5800.09	1372.4	2138.98	1839.48	2305.71	3309.6	1328.25	2138.71	3631.65	3148.49	4556.31	4875.04	439.243	287.672	243.031	844.799	1035.18	329.324	887.115	3175.57	4568.58	2537.67	3593.1	6543.01	4964.68	2632.64	4151.12	3082.22	4658.68	3870.09	4172.8
Ma136	Cycloartomunin.	sterols	7.96762	471.14	7.97_471.1398m/z	C26H24O7		M+Na	9.84927	0	6.23792	6.86154	10.5849	6.21365	9.89949	23.4919	12.2189	12.5513	6.18021	13.1928	8.31401	0	8.23322	19.9313	4.85863	3.99941	13.5698	4.29416	13.2398	21.4351	20.5048	7.06297	37.3756	10.388	20.5588	0	11.7684	22.7546	13.1559	12.5418	18.8835	19.6431	10.2756	10.7315	14.5861	27.2835	20.3122	16.3106	18.5869
Ma022	Guangsangon D	Flavonols	2.02797	593.182	2.03_593.1816m/z	C35H30O10		M+H-H2O	136.582	47.7142	61.3404	56.6766	60.7487	132.176	239.872	284.226	192.617	220.311	212.884	139.763	313.721	231.216	260.417	276.711	290.856	201.71	203.042	318.577	235.76	297.792	295.771	172.866	117.682	195.145	168.352	94.9962	121.287	269.638	258.575	217.937	295.297	308.64	319.688	358.255	264.182	281.664	303.837	365.948	236.783
Ma079	6-methoxy-5,7,4'-trihydroxyisoflavone	Isoflavonoids	3.79033	301.072	3.79_301.0719m/z	C16H12O6		M+H	14820	8451.1	11391.4	8778.33	3590.14	11686.8	13687.4	15438	1996.28	1499.83	10926	3657.14	12709.5	6519.03	14775.9	9093.64	6139.56	3545.42	1435.15	10052.1	8990.7	15602.9	21397.8	10201.3	6848.8	13223.6	10324.4	3708.86	7805.19	15806.3	12920	3028.55	1349.02	15726.5	6405.08	5696.23	7267.9	6999.97	9428.37	13746.1	8718.08
Ma032	eugenyl-O-β-D-glucoside	Phenylpropanoids	2.33207	309.132	2.33_309.1318m/z	C16H22O7		M+H-H2O	176.607	123.968	138.501	156.575	152.087	206.097	216.408	372.327	262.67	239.11	275.768	254.255	295.875	282.875	331.704	268.129	294.395	286.427	288.151	342.21	240.984	323.966	177.66	198.012	187.249	240.358	257.058	159.665	187.648	260.496	281.196	274.313	263.227	298.219	356.405	314.903	311.146	307.59	339.912	258.081	279.719
Ma131	Mulberrofuran K	Phenolics	7.54173	611.204	7.54_611.2035m/z	C39H32O8		M+H-H2O	5.07691	41.5587	38.6217	42.3258	71.3699	40.5325	113.262	240.892	85.3961	123.959	80.9763	7.05076	112.974	85.6647	58.8827	84.4576	387.914	34.2401	68.7686	59.622	64.1563	95.8068	2.68441	56.2752	85.6381	101.075	137.901	98.4615	38.2076	130.008	129.068	99.4695	125.697	38.9284	88.5746	592.13	131.282	111.142	46.5864	36.6138	34.1232
Ma147	Austrafuran B	Others	9.56222	485.123	9.56_485.1228m/z	C28H20O8		M+H	2146.75	4447.23	2187.4	2592.98	1957.2	1748.06	2321.77	2390.42	2129.28	2102.59	1977.84	2719.59	2196.89	3570.21	3073.36	2229.87	2295.26	2541.53	2718.2	2639.14	3033.37	2249.7	3268.17	2439.21	2127.31	2467.12	2710.79	2490.67	3131.29	2518.59	2718.84	3290.88	2375.39	3535.22	3949.44	2411.1	2784.94	2569.78	3197.62	2955.95	2761.91
Ma068	Moracin C 3,5-dglc	Flavonoids	3.51127	635.232	3.51_635.2317m/z	C31H38O14		M+H	2875.36	1761.9	2784.64	1495.17	1102.67	2503.82	2868.36	4896.08	1649.4	1933.61	3694.6	2182.43	2829.45	2523.49	3210.47	2500.6	3174.9	2077.45	1455.55	3668.5	2296.95	2969.78	4529.84	2420.57	2026.67	3640.81	2900.7	1454.23	1986.6	5340.34	3278.19	1987.86	2290.1	4165.83	4143.07	3739.46	3341.74	2430.47	4626.06	2715.01	2837.75
Ma062	Moruslupenoic acid B.	Flavonoids	3.3435	477.332	3.34_477.3323m/z	C30H46O3		M+Na	297.276	321.18	272.626	242.518	260.857	494.578	400.652	322.465	80.8382	128.97	478.824	248.402	256.481	486.889	470.162	282.289	222.253	225.791	83.5151	450.893	386.218	471.875	367.104	371.015	394.917	440.437	474.727	290.51	461.52	670.13	520.07	239.66	262.889	548.144	468.567	244.147	516.969	352.759	373.627	493.895	454.272
Ma116	Palmitic acid	Lipids-fatty acid	5.73742	295.203	5.74_295.2034m/z	C16H32O2		M+K	532.694	713.785	490.178	482.86	767.695	460.689	382.369	616.735	537.92	427.652	523.287	445.618	508.033	435.258	410.14	679.613	489.433	551.196	596.13	472.406	778.185	489.06	476.625	697.384	789.123	716.923	625.358	829.207	528.744	507.621	409.383	504.008	720.287	601.966	722.79	437.156	451.301	555.569	495.24	426.965	479.111
Ma020	Sanggenon B	Flavonoids	1.87473	593.176	1.87_593.1757m/z	C33H30O9		M+Na	164.523	95.2409	58.5485	89.775	60.6773	163.648	186.777	285.152	211.167	159.786	189.114	133.998	334.203	301.617	281.484	299.018	233.978	216.791	192.408	361.504	216.227	319.532	179.676	264.155	224.712	231.457	344.099	120.77	165.463	334.711	406.926	275.354	244.193	286.881	338.617	245.934	378.45	358.92	309.759	376.095	264.471
Ma076	Kuwanon U	Stilbenes	3.675	421.199	3.68_421.1994m/z	C26H30O6		M+H-H2O	238.094	142.621	170.417	109.571	152.328	230.46	275.918	337.975	222.6	362.384	251.034	221.005	341.269	261.518	332.22	322.953	193.357	271.879	231.072	392.553	266.174	355.255	194.392	256.42	183.679	333.919	302.596	157.32	137.644	329.979	252.136	242.539	361.007	264.42	450.242	214.368	290.171	285.377	288.154	287.075	388.537
Ma129	Morusyunnansin F.	Flavonoids	7.37397	309.149	7.37_309.1490m/z	C20H22O4		M+H-H2O	1.19882	2.62207	10.886	40.5518	128.3	11.3588	319.642	884.622	273.603	410.863	173.643	30.8645	308.854	27.6857	159.784	143.966	1.01391	21.2683	459.638	113.213	159.673	174.436	0.0562354	0	0	72.4638	142.568	117.429	14.8433	300.008	242.66	332.195	395.025	97.2843	92.6187	229.439	90.3662	139.564	71.9127	25.6193	140.758
Ma111	Nigrasin A	Flavonoids	5.56322	477.152	5.56_477.1520m/z	C25H26O8		M+Na	0	9.40242	55.2821	193.752	76.8743	203.512	248.85	333.31	260.381	196.288	264.185	290.529	234.844	313.679	273.854	172.475	9.74457	217.748	157.233	282.895	137.404	248.84	0.136289	0	102.591	213.486	457.367	176.542	141.251	354.682	434.811	227.382	286.838	114.946	275.187	11.7967	329.015	316.731	217.15	110.844	233.105
Ma117	Nigrasin J	Flavonoids	5.77937	491.169	5.78_491.1691m/z	C26H28O8		M+Na	93.8859	103.906	129.079	53.2713	83.2996	125.176	85.6858	43.1033	107.292	99.7061	123.388	170.686	144.38	97.1989	249.197	72.1478	119.59	175.455	49.4594	128.256	94.8507	94.7539	187.058	188.269	207.207	342.604	166.451	116.846	192.696	225.946	132.627	181.604	125.121	115.091	332.674	126.291	116.317	131.342	85.9252	100.207	343.032
Ma122	Moracin B	Flavonoids	6.65853	269.081	6.66_269.0812m/z	C16H14O5		M+H-H2O	373.29	386.142	337.462	352.919	378.608	345.541	330.983	368.527	343.83	347.069	373.951	349.614	349.4	336.499	316.71	318.691	349.968	316.532	317.803	346.465	311.684	323.136	312.232	297.74	287.213	290.446	273.739	267.275	279.948	282.795	269.51	285.162	264.355	257.763	263.437	248.137	261.439	271.263	245.146	243.152	259.53
Ma009	1-deoxynojirimycin	DNJ alkaloids	0.611633	146.081	0.61_146.0808m/z	C6H13NO4		M+H-H2O	1428.02	2573.07	2299.68	1144.7	2141.81	1169.08	610.615	586.679	447.403	534.207	571.021	423.053	670.169	626.641	637.026	644.404	541.111	501.325	424.895	657.77	538.453	630.904	512.077	695.109	995.694	912.669	833.222	548.57	651.758	663.821	651.498	490.239	482.813	531.885	539.274	462.749	597.245	513.706	509.443	655.724	521.971
Ma059	Moracinflavan B	Flavonoids	3.16928	313.145	3.17_313.1445m/z	C19H22O5		M+H-H2O	146.863	114.038	117.256	126.355	167.1	211.119	256.526	250.123	296.55	275.757	238.703	233.719	271.702	264.765	274.995	262.001	268.166	302.405	320.299	378.341	303.752	315.119	267.514	224.583	199.472	277.907	246.622	211.772	229.509	298.883	323.05	281.083	276.063	219.182	328.475	270.838	267.897	295.224	276.461	391.582	292.416
Ma001	2',4',7-trihydroxy-(2S)-flavone	Flavonoids	0.506783	273.075	0.51_273.0750m/z	C15H12O5		M+H	110.169	131.603	116.237	123.66	132.736	128.268	127.611	131.717	128.487	169.83	170.904	157.842	103.189	199.634	161.145	146.763	237.861	171.954	173.305	187.743	142.12	157.679	74.8419	114.654	174.192	210.034	192.905	124.526	181.351	183.673	189.182	182.935	221.135	85.7864	211.654	210.095	193.577	166.604	99.7493	180.364	221.247
Ma054	Heneicosanoic acid	Lipids-fatty acid	2.99507	365.283	3.00_365.2832m/z	C21H42O2		M+K	47.1644	50.347	53.2159	44.7314	34.9164	40.0828	48.3508	50.8963	51.4909	56.2156	65.7534	48.0052	52.5469	113.485	57.872	41.5764	207.697	72.616	56.344	94.9044	49.6525	103.874	91.1823	79.6802	57.618	92.347	79.5707	71.9901	67.6507	99.7898	117.492	95.6682	85.2269	152.015	146.35	352.641	111.719	98.2797	150.762	74.8418	99.3141
Ma118	Andalasin B.	Stilbenes	5.91568	469.126	5.92_469.1258m/z	C28H22O8		M+H-H2O	189.741	195.985	169.713	192.47	155.545	134.186	150.5	130.388	163.431	154.241	155.893	174.745	168.799	151.093	165.907	154.707	150.112	176.294	165.83	259.237	166.621	209.809	189.766	207.891	212.728	189.321	152.247	204.637	150.355	208.482	171.555	167.343	190.713	207.789	189.125	210.478	182.374	181.684	165.609	148.029	189.324
Ma108	2',7-Dihydroxy-4'-methoxy-8-prenylflavan.	Flavonoid derivatives	5.17927	341.176	5.18_341.1760m/z	C21H24O4		M+H	61.8381	81.1616	123.173	104.713	172.24	126.506	164.671	304.162	164.474	171.134	190.713	104.737	197.749	182.922	129.132	194.835	133.933	134.931	168.522	200.818	146.863	216.111	41.8136	117.503	182.223	228.353	298.312	185.189	122.623	219.465	215.328	164.447	164.674	145.453	194.161	238.413	227.225	202.837	155.656	135.359	197.931
Ma006	DL-glutamicacid	Amino acids	0.590667	130.049	0.59_130.0492m/z	C5H9NO4		M+H-H2O	165.612	143.977	186.08	244.811	189.283	167.348	196.956	120.395	254.049	190.668	154.153	247.516	97.0207	148.525	139.509	106.652	136.388	245.42	265.876	110.526	160.325	159.964	64.813	115.494	157.92	119.933	141.851	138.855	128.039	124.415	195.992	141.72	140.621	210.635	97.583	142.329	184.101	114.176	109.732	100.909	138.593
Ma060	5-Methoxytryptamine	Tryptamines and its derivatives	3.19025	191.118	3.19_191.1182m/z	C11H14N2O		M+H	4.41466	20.7319	43.7566	92.4522	191.281	191.589	200.856	176.626	253.863	311.749	281.084	223.25	172.875	250.034	244.882	178.934	254.735	277.189	325.945	317.939	186.288	296.476	115.688	111.047	175.599	206.297	228.213	212.002	206.791	368.212	343.673	313.297	455.604	293.055	378.325	405.566	375.125	363.185	366.825	304.734	283.346
Ma097	2',4',7-Trihydroxy-8-(2-hydroxyethyl)flavan 7-me	Flavonoids	4.35898	317.138	4.36_317.1383m/z	C18H20O5		M+H	23.2046	24.8638	40.1048	160.262	94.8298	182.421	400.837	191.011	239.76	109.755	341.737	88.6262	111.621	162.565	170.198	222.988	40.5717	91.193	208.013	289.258	258.248	263.541	44.8773	38.9346	70.8579	135.929	382.974	100.711	116.392	498.257	404.337	207.734	109.717	59.396	210.493	24.2056	226.054	212.353	84.3866	99.517	234.267
Ma025	(2R,3S)-guibourtinidol-3-0-α-D-apiofuranosyl-(1→6)-O-β-D-glucopyranoside	Flavonoids	2.27963	575.176	2.28_575.1761m/z	C26H32O13		M+Na	13.783	9.30212	12.5304	30.2231	72.0353	39.3218	69.8074	219.601	85.6802	121.258	120.449	105.93	66.5491	58.5106	63.5083	66.6333	45.3113	84.8729	56.924	120.414	34.3846	86.704	27.2473	50.2076	45.5594	102.882	108.26	120.867	41.0555	138.455	93.0423	99.195	131.46	102.665	115.265	84.0794	82.8248	79.8287	118.048	73.734	134.831
Ma082	Mulberrofuran Y	Phenolics	3.8218	391.192	3.82_391.1919m/z	C25H28O5		M+H-H2O	0	0	11.6241	22.9996	58.3004	192.524	253.353	125.668	155.518	176.886	140.196	62.5454	165.255	153.498	166.563	163.01	137.061	137.78	226.208	199.485	211.934	148.021	33.6039	47.4372	49.6163	109.875	120.386	46.5921	65.6874	155.848	213.085	205.785	149.19	53.3997	173.803	135.567	156.315	200.789	104.84	272.674	155.015
Ma138	Atalantoflavone	Flavonoids	8.03697	337.107	8.04_337.1075m/z	C20H16O5		M+H	627.071	1372.97	562.586	795.42	464.506	441.544	725.858	967.394	873.086	774.328	808.669	1456.9	980.364	1316.22	1408.97	1021.14	1007.67	1219.84	1162.32	780.316	1994.06	914.742	1529.39	967.159	793.583	899.355	932.668	844.299	1204.37	985.429	1220.69	1270.84	996.385	1380.84	1423.61	1046.61	1114.22	1140.54	1189.6	1362.25	1172.51
Ma088	Soroceal B	Others	4.0065	459.146	4.01_459.1459m/z	C27H22O7		M+H	99.4741	51.8368	64.1499	42.0933	15.9637	72.7438	61.9712	189.597	39.5869	24.2681	53.9539	34.2648	124.581	61.0036	56.3903	50.0302	69.197	39.0597	29.885	51.8726	36.346	78.2308	205.518	74.6822	31.4756	95.3571	71.9338	6.37844	21.72	113.757	67.5921	9.69855	9.47884	113.939	22.6071	159.337	50.3738	31.3079	77.5033	57.8653	52.1551
Ma084	Morusignin E.	Flavonoids	3.94763	413.159	3.95_413.1589m/z	C23H24O7		M+H	40.0237	230.441	222.229	661.67	1233.81	1617.18	1501.74	350.378	1256.32	1435.98	446.653	314.063	353.361	482.978	914.449	772.879	83.5979	508.924	1264.45	648.967	501.586	348.14	39.41	7.75201	160.584	106.289	225.997	269.558	416.745	213.588	215.672	416.385	293.839	1.11834	147.844	0	75.9248	220.753	18.7554	172.93	37.5374
Ma063	Sanggenol F	Flavonoids	3.35397	421.163	3.35_421.1635m/z	C25H26O7		M+H-H2O	37.7349	45.1404	33.4474	16.2866	25.1381	47.9449	69.0744	75.1187	75.9533	75.8803	92.1551	40.9532	57.7601	47.9125	73.297	101.91	70.0816	79.3396	78.38	123.322	70.8227	83.6779	68.5769	65.5665	49.4937	70.6583	62.6087	57.5351	40.6035	106.675	74.4299	98.3021	97.1138	60.0003	106.675	61.3251	95.2525	90.8168	87.5705	77.2847	85.9173
Ma015	8-Azabicyclo[3.2.1]octane-2,3,4-triol	DNJ alkaloids	1.02298	198.053	1.02_198.0526m/z	C7H13NO3		M+K	86.4168	65.5266	57.5463	70.5208	59.959	87.3256	76.602	12.6508	89.3398	63.7725	21.6512	43.5683	64.6299	41.3871	32.3143	13.0149	84.3809	86.5049	59.6197	9.53149	26.2742	14.1226	338.748	120.354	120.354	144.863	119.923	126.29	118.255	57.1958	84.7626	40.9664	36.124	0.272969	10.2626	144.065	15.136	49.9323	65.7663	171.42	38.4721
Ma005	(2S)-4'-hydroxy-7-methoxy-8-prenylflavan	Flavonoids	0.580167	363.135	0.58_363.1347m/z	C21H24O3		M+K	12.9144	59.7128	63.0525	55.8412	10.1114	31.1325	0	41.3194	4.45441e-06	13.7603	38.182	59.0296	15.1934	25.6942	48.5887	86.4952	248.11	21.1588	0.0101941	45.0899	36.5487	42.4538	5.13611	48.3676	19.1291	25.5648	54.115	26.2707	48.2007	62.0906	19.3993	38.8923	52.3045	106.055	146.275	150.482	57.8907	23.651	96.3031	40.5901	79.5508
Ma008	Morusalbin C	Flavonoids	0.590667	599.108	0.59_599.1085m/z	C34H24O8		M+K	2.23819	32.1784	70.2598	22.2123	10.4274	5.52118	2.18546	90.0875	6.96635	27.3735	51.5416	76.7224	45.9739	44.3671	37.35	134.557	67.9312	42.3239	17.7476	55.5391	70.0872	115.334	51.7669	6.1987	26.5535	23.6987	27.3955	21.2473	9.45816	26.4469	21.768	27.0928	36.7403	159.38	157.406	60.8147	73.2161	23.6725	145.004	98.8161	109.698
Ma148	Mongolicin C	Stilbenes	9.77837	617.121	9.78_617.1212m/z	C34H26O9		M+K	60.0312	7.65472	27.7249	29.2002	5.07797	31.0898	12.8087	16.3809	56.8098	22.0889	21.4447	38.2712	36.0285	19.2672	26.0225	30.9224	46.4353	31.8327	31.7122	34.8324	50.4972	34.1322	72.7329	42.4519	19.3679	22.1294	49.9979	49.2194	51.7212	35.8391	48.9518	38.0453	53.583	58.6146	80.722	39.1558	68.5167	41.8839	31.7162	55.9213	80.0548
Ma102	Mulberrofuran R	Phenolics	4.72193	457.128	4.72_457.1282m/z	C27H20O7		M+H	301.032	114.019	40.0181	1.08599	545.459	361.05	274.289	42.6912	431.529	389.186	10.9547	119.42	196.198	248.674	308.632	179.847	306.613	236.098	670.846	186.794	267.231	253.577	532.876	376.831	469.55	419.757	86.0387	780.658	707.829	100.019	143.053	435.673	329.778	350.533	308.021	259.641	163.16	511.177	300.808	279.733	329.766
Ma019	D-pantothenic acid	Vitamines	1.79085	242.101	1.79_219.1112n	C9H17NO5	219.111	M+H, M+Na	366.214	278.139	273.538	309.905	611.851	453.79	630.796	526.916	509.98	482.311	392.59	233.74	306.515	254.555	269.341	228.37	279.44	169.286	259.457	180.916	225.547	196.037	175.837	202.384	153.802	178.566	176.981	141.634	147.056	176.003	200.694	207.251	187.094	127.445	147.011	196.583	105.516	156.662	103.411	167.457	125.257
Ma066	Kuwanol D	Stilbenes	3.4903	391.19	3.49_391.1901m/z	C25H28O5		M+H-H2O	16.3816	0.833679	37.3929	5.03566	3.56812	82.2387	50.0887	70.3422	50.0757	105.888	79.4441	43.4752	80.4506	64.0731	86.4849	99.4271	40.6469	82.7157	87.3441	137.65	113.154	143.907	77.455	38.152	15.4165	69.8244	45.0017	4.14358	10.851	96.1493	106.825	79.3918	94.5697	57.3449	131.925	63.8384	80.5779	107.328	46.3726	158.711	130.241
Ma065	Moracin Q＋	Flavonoids	3.45883	393.109	3.46_393.1088m/z	C21H22O5		M+K	0	0.822376	0.12208	0	0.937367	2.26824	6.309	29.3773	17.3445	35.7691	7.58053	15.8333	62.0329	10.9514	37.7194	30.8499	24.3005	13.3236	52.1879	21.4837	32.3871	15.5334	0.356217	0	0	0.296653	6.30389	16.2144	6.39558	16.915	40.0215	47.195	54.9008	56.4303	14.3012	64.2659	6.29369	67.5893	50.7087	83.3551	30.7786
Ma026	umbelliferone	Coumarins and its derivatives	2.32157	163.038	2.32_162.0311n	C9H6O3	162.031	M+H-H2O, M+H	1333.07	986.231	887.184	1017.3	953.83	1897.9	2808.51	1438.41	573.011	669.609	1210.25	732.879	591.937	815.739	818.196	513.554	1138.83	655.895	582.533	516.494	560.784	540.727	892.474	481.231	547.161	572.454	548.77	632.208	510.158	416.973	445.411	555.699	650.32	483.373	649.902	487.85	555.273	499.216	500.517	423.441	593.355
Ma058	8-Azabicyclo[3.2.1]octane-2,3-diol 1	DNJ alkaloids	3.1588	126.092	3.16_126.0918m/z	C7H13NO2		M+H-H2O	4.54203	13.0222	16.822	4.28064	3.59269	5.8843	14.7919	16.2548	38.1099	19.5556	17.672	19.8461	12.4995	17.622	29.38	31.0908	13.5631	17.9799	36.7354	36.4273	24.6609	23.8883	13.5366	14.7893	18.916	25.5043	19.65	21.0412	18.4439	30.427	24.0586	40.0051	29.6086	15.5011	39.9263	18.9736	38.7008	28.1574	26.6971	22.3351	28.9208
Ma115	Moracenin D.	Flavonoids	5.72693	711.246	5.73_711.2461m/z	C40H38O12		M+H	3.63165	3.16084	35.6837	97.114	165.858	258.985	465.153	77.6255	273.04	149.539	141.339	21.0387	23.157	49.6982	50.587	55.3495	96.5099	13.3605	123.462	83.1089	86.2536	37.803	3.06141	4.14876	6.8563	67.729	132.957	77.6811	192.308	263.546	46.5794	119.085	62.6127	3.4092	10.9756	30.9306	3.70075	65.6237	4.20981	9.66347	3.94975
Ma104	2',4',7-Trihydroxy-3-prenylflavone	Flavonoid derivatives	4.83728	339.122	4.84_339.1224m/z	C20H18O5		M+H	0.64926	3.47604	14.8559	33.4442	4.82861	28.2963	31.9968	49.6607	51.7763	24.1445	34.1357	16.5091	22.3494	23.0642	23.0557	32.0707	9.07645	20.5455	61.7105	41.8519	39.8537	30.1375	2.28346	3.6179	19.133	50.79	103.303	39.8623	20.1299	72.5295	48.9201	50.0224	20.1947	20.8938	19.3422	27.3172	24.2356	54.5875	19.6598	10.4673	37.7095
Ma044	DL-arginine	Amino acids	2.75388	175.119	2.75_175.1191m/z	C6H14N4O2		M+H	14.7355	1.86341	6.65635	3.58242	4.59593	46.6794	54.1032	16.7769	0.127714	0.551824	19.7478	0	4.34662	0.21063	12.403	2.63077	91.6455	0	1.74595	0.00661871	39.6803	4.27037	58.3586	8.00964	0.000244193	7.54128	0	4.5599	0.436078	54.5575	19.8183	2.97665	0	35.9165	0	15.2458	0	2.756	0	32.62	0
Ma070	Dihydromorin	Flavonoids	3.6371	287.057	3.64_287.0565m/z	C15H12O7		M+H-H2O	1089.64	1025.73	595.671	1005.04	229.418	1456.28	897.047	1413.17	196.082	194.844	750.403	190.358	774.429	365.202	607.61	425.295	3.63759	145.39	66.5202	260.851	253.061	227.26	188.287	136.464	142.344	122.698	86.5668	53.343	50.8587	42.1681	39.0386	29.0412	30.7822	20.726	20.4125	0.730298	12.54	10.463	8.77362	5.39685	6.72673
Ma089	quercetin	Flavonoids	4.01698	303.051	4.02_303.0512m/z	C15H10O7		M+H	27.0916	6.47033	10.6089	12.8284	0	13.8993	27.428	44.5843	0	0	15.5061	0.144925	21.5209	4.39272	16.9232	6.56043	1.02124	0	0	7.05775	5.46429	14.6467	14.9958	3.55192	4.33574	9.30862	3.67709	0	2.46221	9.77335	1.67319	0	0	4.73126	0.165111	0.385626	0.220243	0.054421	0.456041	0.62993	0.0449914
Ma028	Ferulic acid	Phenylpropanoids	2.32157	177.054	2.32_177.0544m/z	C10H10O4		M+H-H2O	9.48011	0.314883	2.41854	8.88367	19.3962	25.5597	36.4688	35.7489	21.8513	21.1708	20.5843	12.4892	10.3965	14.7066	8.71895	9.47856	6.71311	20.1055	11.872	18.3135	4.96114	13.7383	0.741181	6.90718	19.5768	15.0837	11.105	21.934	14.6891	6.74994	11.7287	15.082	14.3144	10.3496	9.57518	0.00826847	8.50349	10.7212	13.8298	2.96383	11.7511
Ma047	Taxifolin	Flavonoids	2.77485	287.056	2.77_287.0562m/z	C15H12O7		M+H-H2O	106.968	49.2361	39.0106	36.6408	13.1365	92.5126	49.1566	215.075	20.1537	46.4886	38.9224	55.8903	74.2102	81.9299	40.8618	39.5551	16.2818	33.1281	1.34589	24.0314	15.996	31.7049	45.4555	26.3647	6.83445	16.9205	10.8384	2.60248	7.51625	5.44324	4.46601	2.40121	1.10724	4.60821	1.15454	0.493472	0.707031	0.952006	1.2151	0.622177	0.979253
Ma075	2',3,4',5,7-Pentahydroxyflavone	Flavonoids	3.675	303.05	3.68_303.0501m/z	C15H10O7		M+H	6180.54	4860.52	5828.16	5305.46	2682.85	6764.08	7531.45	7216.61	1611.69	886.554	4664.98	2132.6	3877.63	2472.17	3126.66	2234.77	1904.38	1231.17	429.898	1627.51	1232.19	1407.51	1082.62	931.884	775.62	706.812	595.128	245.696	380.275	366.282	259.52	124.704	76.4952	156.371	118.118	83.8439	70.6461	64.1301	58.9134	35.0066	20.4088
Ma106	Dihydrooxyresveratrol	Stilbenes	4.9736	269.078	4.97_269.0777m/z	C14H14O4		M+Na	0.888981	4.09578	7.15581	1.29829	13.761	2.46538	7.9673	27.997	9.88592	4.35183	13.9068	4.7409	10.864	5.79297	7.46019	6.30181	21.9992	5.17056	8.98177	5.16615	14.4953	10.5331	0.0580187	0	11.1161	1.42777	1.99631	14.4804	0.448663	5.11717	9.95911	4.56401	4.14594	11.388	6.70653	9.60486	6.71818	10.617	6.7385	20.5369	6.31818
Ma120	isobavachin	Flavonoids	6.5787	307.133	6.58_307.1326m/z	C20H20O4		M+H-H2O	0.776616	0.224104	0	17.9285	2.44945	0.928813	69.2339	317.01	325.488	138.919	93.9985	106.677	230.51	131.06	50.3495	121.11	1.0424	196.79	297.572	112.349	72.6207	140.047	0	0.0820222	4.88863	0.076031	71.5438	7.82169	14.0746	52.9193	233.082	93.4352	124.234	70.0223	44.4543	0	134.491	172.911	95.9226	38.654	64.972
Ma123	Isobavachalcone	Flavonoids	6.669	307.132	6.67_307.1322m/z	C20H20O4		M+H-H2O	0.532432	0.0213956	0	22.623	0.813389	7.17909	113.53	401.277	356.774	140.746	90.9737	86.3839	268.853	121.179	67.5562	117.07	0	109.344	316.817	112.853	107.015	137.115	0	0	0	7.00093	73.1361	20.2753	6.83466	65.5778	290.99	116.211	137.488	84.8466	52.2388	0	153.902	204.115	100.46	51.3005	72.7366
Ma095	kaempferol	Flavonoids	4.2372	287.056	4.24_287.0556m/z	C15H10O6		M+H	2769.36	1873.03	2303.49	1649.55	457.955	2305.06	2177.57	2886.75	283.669	286.965	1484.12	669.945	1783.62	1089.01	1378.96	899.903	524.787	437.666	139.805	621.614	467.753	626.954	490.76	352.802	271.201	281.034	228.776	145.034	126.187	170.386	145.478	79.5177	75.0131	114.924	51.4623	43.1834	41.4423	32.6217	45.4256	49.412	25.5756
Ma145	Linolenic acid	Lipids-fatty acid	9.26217	261.222	9.26_261.2219m/z	C18H30O2		M+H-H2O	3.70453	10.3177	1.48529	5.14946	0.635049	15.0302	0.438314	10.1466	0.841677	3.59799	2.42339	0.939189	0.288157	0.794604	2.61455	6.52616	0.451838	0.475467	3.68495	3.76789	1.18617	2.20056	1.75385	1.9029	7.24139	8.1801	18.3921	5.98308	9.62887	5.17602	0.518029	3.29803	3.49581	1.38721	1.89326	2.49852	0.350564	0.640718	3.64881	0.0610972	5.43241e-05
Ma056	Chaminic acid.	Phenolamides	3.05393	149.095	3.05_149.0953m/z	C10H14O2		M+H-H2O	7.89601	13.3144	10.7248	18.4227	12.6217	9.44223	5.63949	9.26694	10.2941	9.74775	8.09007	3.5716	8.41925	10.5873	5.39985	6.07022	8.28485	8.9297	9.79393	6.95818	6.56214	8.26644	9.53235	9.12312	12.3431	9.01885	10.5786	12.2204	13.8021	8.95641	11.8607	14.3798	13.5005	9.95137	7.88867	10.0156	13.1066	14.1584	11.9704	6.95913	10.6873
Ma132	3'-O-[β-D-Glucopyranosyl-(1→6)-β-D-glucopyranoside], 4-O-β-D-glucopyranoside Mulberry	polysaccharide	7.54173	753.223	7.54_753.2227m/z	C32H42O19		M+Na	75.3934	0	0	0	143.132	53.7069	41.8223	18.797	121.251	75.414	0	4.19458	0	19.8892	22.256	0	0	22.1296	55.7087	4.69714	8.4397	0	643.24	162.1	93.0865	53.6263	0	63.0958	137.766	0	85.4505	139.341	108.782	53.8922	21.9022	0	55.7289	27.5622	40.2191	161.389	13.8921
Ma092	kaempferol	Flavonoids	4.0799	287.055	4.08_287.0555m/z	C15H10O6		M+H	2591.88	1866.78	2399.54	1914.6	531.403	2350.89	2420.6	2924.74	485.374	278.435	1504.34	821.922	1425.49	920.904	1420.22	949.889	474.63	397.712	130.953	652.943	472.391	629.18	848.701	252.447	144.357	417.294	258.276	81.744	96.5448	169.602	90.396	35.6478	27.0319	97.1851	26.2265	18.6115	23.1411	21.486	24.4593	18.0098	10.4934
Ma034	p-Coumaric acid	Phenylpropanoids	2.49578	147.044	2.50_164.0470n	C9H8O3	164.047	M+H-H2O, M+H	10.8545	8.86095	3.70203	8.45961	10.6989	30.4529	37.3487	9.23274	9.52783	2.10415	11.401	4.16463	2.2827	4.83889	5.92324	2.22241	5.17633	1.59908	0.799625	1.99326	6.19453	1.46474	2.51563	1.07991	0.979784	0.207576	0.41463	0.0765446	1.00916	1.1972	1.76043	0.689255	0.874568	0.77755	0.00302679	1.40662	0.503463	0.819795	0.313908	0.677333	0.215282
Ma074	Moracin M	Flavonoids	3.675	243.065	3.68_242.0571n	C14H10O4	242.057	M+H-H2O, M+H	19.7797	5.86025	16.3828	15.4162	9.65122	12.6105	13.5931	21.976	14.3989	30.8296	24.662	12.9592	11.0194	21.0272	25.842	11.9843	7.45767	16.6975	6.45403	14.4534	10.2882	15.5714	10.745	14.119	15.0375	10.0561	21.7455	0.034213	12.1028	11.2725	12.7177	1.7191	4.97764	15.4227	3.81383	6.30693	11.6378	2.64838	0.931943	6.7392	6.09105
Ma126	Guangsangon I.	Flavonols	6.8997	625.172	6.90_625.1721m/z	C35H28O11		M+H	0	1.20126	0	8.49302	3.03104	11.1307	50.7408	195.845	148.03	100.836	95.3993	25.7894	81.8655	26.021	0.911226	93.2396	0.0020151	33.3218	239.593	129.717	31.0401	71.1261	2.1037	11.7323	16.3575	20.226	79.0944	20.6592	11.9059	69.9201	73.4282	144.175	80.1512	17.6457	47.6355	1.55012	105.158	144.763	58.1915	10.1623	72.2382
Ma007	D-glucopyranose	Others	0.590667	219.026	0.59_180.0630n	C6H12O6	180.063	M+Na, M+K	40.7547	87.7468	38.1351	100.692	118.24	125.928	87.0789	130.825	70.6621	74.9531	104.725	74.4662	17.6532	33.1614	38.4163	27.4937	272.383	13.0798	32.6327	18.2889	5.79017	10.0593	3.63084	0.672916	3.57666	3.96812	3.69714	1.75353	3.33366	1.49298	1.08872	2.12118	1.2002	0.485826	0.447198	0.464883	18.481	0.916927	0.0886397	0.325179	4.98479
Ma021	DL-tryptophan	Tryptamines and its derivatives	2.01748	205.097	2.02_204.0896n	C11H12N2O2	204.09	M+H, M+Na	152.748	163.109	186.178	214.872	207.261	245.151	492.868	956.637	432.261	590.769	469.049	312.904	335.934	270.786	570.963	417.241	189.998	194.275	191.56	239.08	299.203	214.627	198.303	19.7944	10.3359	8.55766	8.28019	3.89016	4.12067	24.2812	27.4046	16.0417	20.7675	12.9032	3.64749	8.91703	1.08636	0.950067	5.18864	7.61912	1.052
Ma125	Yunanensin A	Others	6.74242	647.178	6.74_624.1764n	C39H28O8	624.176	M+H, M+Na	0	3.77358	16.6124	14.508	175.245	20.4217	596.895	416.713	502.538	477.528	381.399	117.608	110.422	161.145	75.1098	293.465	0.0018386	89.1023	437.844	358.143	259.142	461.644	0.821268	11.8235	60.1051	72.9287	220.675	245.195	7.01915	431.93	226.612	515.75	528.483	24.9211	133.798	1.65428	277.171	252.852	61.0928	8.29155	81.3117
Ma137	2',4'-Dihydroxy-7-methoxy-8-prenylflavan	Flavonoid derivatives	7.98455	323.166	7.98_323.1656m/z	C21H24O4		M+H-H2O	4.69936	8.57498	8.00819	6.18846	10.6381	3.6733	7.71801	0.900397	19.1464	5.85863	11.8158	6.1113	0.0064313	2.86492	12.0945	8.16373	7.37903	0	15.5401	13.0346	6.36325	0.757306	9.29578	0	7.56607	0.138323	2.65266	10.0926	0	6.93864	6.2965	17.4021	6.29224	0.052178	15.198	6.3413	16.5049	6.70375	4.90036	4.93091	1.78304
Ma030	methyl caffeate	Others	2.32157	195.066	2.32_195.0655m/z	C10H10O4		M+H	41.8024	4.13457	6.06246	11.9418	13.4759	67.7833	86.706	49.4441	10.926	1.04147	38.1716	0.120668	11.2808	0.578424	15.896	3.3735	12.9252	0.0675884	0.826141	3.59905	5.81797	3.7311	4.34918	0.716721	0.035742	0.437029	0.479184	0.0449957	0.473981	1.68692	1.02878	0.0523356	0	0.407102	0	0.10391	0.000318542	0.23074	0.306973	0.565222	0.0168644
Ma018	Morusignin C.	Flavonoids	1.55372	365.042	1.55_365.0415m/z	C18H14O6		M+K	2.79553	6.08615	4.23447	0.358475	7.56404	7.30529	3.81959	6.17689	8.09865	2.76656	1.83535	5.37215	2.17186	0.331563	2.2821	9.6229	2.17733	2.21993	1.44643	7.22103	2.60768	3.00987	0	0.113927	0.138517	0.836508	0.111083	0.0117671	0.0643109	0.916436	3.29249	0.959995	1.32623	0.179309	0.948008	0.572313	0.0507341	0.851726	0.0110223	0	3.50203
Ma053	2',4',5,7-Tetrahydroxy-3-methoxyflavone.	Flavonoids	2.99507	317.065	3.00_317.0651m/z	C16H12O7		M+H	47.4064	3.48526	27.598	1.80021	2.70636	1.67883	4.47918	107.308	9.75987	18.311	24.1077	0.938445	33.324	0.525691	36.7836	1.52196	1.4435	10.8549	26.7858	27.0706	6.23766	16.5231	141.296	0.0303173	0.0152786	4.39624	0.00490038	0.0126824	0.774637	93.4897	49.1312	3.43408	15.9937	111.677	0.0978111	0	3.42818	14.441	20.8341	68.7586	4.08094
Ma069	tyrosine	Amino acids	3.52175	164.071	3.52_164.0710m/z	C9H11NO3		M+H-H2O	5.46426	1.52929	0.312166	3.98491	9.43092	21.4217	25.9036	11.4985	9.73839	8.21173	8.17543	5.8267	6.65309	3.35127	5.00044	2.67587	0.980072	1.54941	2.11416	1.36915	2.57611	1.115	4.78175	1.54023	1.06915	2.19857	1.11683	0.00282964	1.74709	3.35563	1.12285	0.307452	0.0769016	0.929072	0.0470522	0.714672	0.0887963	0.467964	0.233728	0.556094	0.133758
Ma109	Wittifuran B	Others	5.343	415.151	5.34_415.1511m/z	C24H24O5		M+Na	21.5458	26.6101	14.0066	4.7092	6.16108	1.2346	79.9744	80.8436	28.1289	34.0861	65.3165	10.4291	3.60176	23.097	32.268	50.3167	0	0	21.4301	52.6732	69.5759	51.8391	0	10.1472	27.4835	12.2449	50.5175	2.70729	0	60.3006	48.4078	39.3979	36.9356	0.109334	27.693	0	19.1445	19.2282	0	0	35.2954
Ma029	6,7-dihydroxycoumarin	Phenylpropanoids	2.32157	179.034	2.32_179.0336m/z	C9H6O4		M+H	95.0049	42.5142	49.2199	116.227	69.7378	168.877	192.184	135.473	55.3019	30.7516	90.9784	18.9966	44.1806	17.8989	28.0004	16.2874	13.8781	5.75532	4.35023	4.8644	9.03459	4.04177	2.90456	1.05252	0.498069	0.673253	1.21094	0.0647851	1.22403	2.10966	1.90136	0.139716	0.151835	0.64127	0.0599617	0.0352845	0.00194988	0.0381775	0.000739565	0.191475	0.051254
Ma002	Lupeol	Terpenoids	0.506783	427.392	0.51_427.3922m/z	C30H50O		M+H	0	0	0	0	0	0	0	1.67123	0	0	2.74011	0	4.74088	0	0	13.2406	0	0	1.16671	0	12.4335	8.75736	0	0	0	0.711916	0	0	0	0	0	1.39348	2.26722	5.37674	6.01307	1.69652	1.75893	0	5.53642	9.59922	5.11456
Ma045	5,7-dihydroxychromone	Flavonoids	2.76438	179.033	2.76_179.0335m/z	C9H6O4		M+H	62.2791	23.3142	29.0069	35.079	26.9576	104.24	107.213	55.4843	12.4794	4.67249	45.5968	2.26703	25.4449	4.11539	12.2648	6.18541	11.708	1.9359	2.49574	1.94939	2.63133	1.2528	0.900073	0.101177	0.32072	0.303316	0.225882	0.30494	0.0397124	0.175788	0.0066601	0	0	0	0	0	0.00027374	0	0	0.011551	0
Ma081	protocatechuic acid	Phenolics	3.80083	137.023	3.80_137.0230m/z	C7H6O4		M+H-H2O	0	3.84396	4.08777	0	5.83457	3.87674	0	0	8.04662	5.53606	3.80873	5.09965	2.31624	3.36611	0.824473	4.54336	4.27478	4.74796	4.88652	1.8255	3.68095	0.288328	1.03166	3.50232	8.43308	3.57603	3.69001	7.19581	4.42291	0.68124	4.08367	5.0201	8.14481	0.560266	8.12069	5.7896	3.98945	6.73272	4.5993	5.57038	3.51334
Ma052	sinapic acid	Phenylpropanoids	2.9636	225.076	2.96_225.0761m/z	C11H12O5		M+H	3.57241	3.32496	15.4444	5.02148	5.12221	1.33372	0.73486	2.48177	5.24114	2.44181	3.17149	2.60977	0.454302	3.66171	1.83066	1.28304	3.99018	2.23316	3.19592	1.00796	0.0209162	0	1.13464	4.42611	0.771826	0.308867	0.519237	4.06712	0.511173	0.0738295	0.050486	0.522968	0.388417	0.111437	1.05721	0	0.740469	0.0106684	0.725544	0.0311696	0
Ma150	8-Azabicyclo[3.2.1]octan-3-ol	DNJ alkaloids	9.95663	128.107	9.96_128.1069m/z	C7H13NO		M+H	1.16532	0.274078	1.81521	1.46886	1.47366	0.65816	0.500148	0.740297	0.303878	0.919141	1.01088	0.971042	1.20836	0.417869	0.472661	0.398897	0.479531	0.276193	2.38037	0	0.218577	0.617857	1.76901	0.496073	0.479024	0.523063	0.0147239	0.348981	1.2583	0.319577	0.949956	0	0.0217356	0.371194	0.0085024	0.675583	0.00387961	0.0172459	0.272418	0.000710583	0.0847533
Ma027	Quinic acid	Phenylpropanoids	2.32157	175.061	2.32_175.0606m/z	C7H12O6		M+H-H2O	5.87114	0.192884	2.3894	3.0686	0.544344	11.8124	9.73771	9.05057	0.0750794	0	4.42347	0.422124	0.806574	0	1.47036	0.192624	2.32475	0.297296	0.0419953	0	0.0937498	0.0111765	0.108574	0	0.000505608	0.136964	8.34987e-07	0.777353	0	0	0	0	0.468153	0	1.33241e-05	0.0884849	0.0174955	0.176775	0.0253244	0	0
Ma142	Oxyresveratrol	Stilbenes	8.58868	245.081	8.59_245.0807m/z	C14H12O4		M+H	4.09026	4.96302	2.53052	3.89798	4.35026	1.74627	1.97842	3.32791	1.46003	1.75108	1.72331	0.829496	0.378939	1.92254	0.685988	1.15479	0.631056	0.246004	0.288481	0.0364306	0.10625	0.257014	0.00024732	0.0162101	0.0124803	0	0	0.00271831	0	0	0	0	0.0328228	0	0	0	0	0	0	0	0.0017165
Ma141	7-hydroxycoumarin	Phenylpropanoids	8.44188	163.039	8.44_163.0386m/z	C9H6O3		M+H	37.613	35.9344	37.6299	42.7117	34.092	27.926	29.578	23.5343	16.3577	15.7386	4.47437	4.22475	4.21592	2.79041	1.95743	0.811853	1.48593	0.309359	0.120301	0.0474419	0.682795	0.996567	0	1.2092	0	0.627116	0.0480546	0	1.89467	0	0	0.484089	1.18598	1.77303	0.898921	1.06262	0.241903	0	1.15958	0	0.564528
Ma040	isopropylmalic acid	Organic acid and its derivatives	2.61113	199.058	2.61_199.0580m/z	C7H12O5		M+Na	0.473027	1.51393	2.92015	4.80527	4.57306	9.20078	17.0786	18.9772	17.9448	16.2504	8.67716	7.1176	7.33071	4.9161	3.29422	1.42673	0.425949	0.417813	1.47276e-07	0.386893	0.321158	0.381209	0.0558973	0.00078603	0.00549452	0	0	1.01708	0.493502	0	0	0	0	0	0.0321424	0	0.00870366	0	0.0695525	0	0
Ma046	m-Coumaric acid	Phenylpropanoids	2.77485	147.043	2.77_147.0434m/z	C9H8O3		M+H-H2O	1.05277	0.254419	0.309762	0.283094	1.1926	1.57938	1.31349	1.79052	0.512103	0.0763952	0.256087	0.0264524	0.970627	0.0786797	0.096312	0.245608	0.261653	0	0.0365805	0.0133085	0.0501991	0	0.0178883	0.000886442	0	0	0	0	0	0	0	0	0	0	0	0.00651892	0	0	0	0	0
Ma133	Moracin I	Flavonoids	7.58368	325.142	7.58_325.1423m/z	C20H20O4		M+H	0	0.106362	0	0.00099895	1.88071	0	0.0604801	263.795	39.0007	52.2465	0.397425	0	100.931	1.15646	23.9411	8.96355	0	0.0238665	91.7418	5.22263	10.9582	4.83286	0	0	0	0	5.6396	0	0	24.0842	34.8216	23.2262	54.7316	0.0707765	2.88007	9.08583	12.8892	15.6674	0.0442597	0.0944342	25.0853
Ma016	fagomine	DNJ alkaloids	1.4069	130.086	1.41_130.0859m/z	C6H13NO3		M+H-H2O	0.113745	0.0241061	0.206309	0.0613588	0.530651	0.0388914	0.553689	0.796461	0.134709	0.166487	0.630727	0.0428582	0.117945	0.352212	0.755079	0.0406717	0.294228	0.0588073	0.00538224	0.711237	0.351773	1.2783	0.0876974	0.234597	0.0292499	0.0867641	0.000719237	0	0	0.0419162	0.404343	0.0135371	0	0.0330884	0.154932	0.0858288	0.010545	0.081296	0	0.0375505	0.0422123
Ma127	Sanggenofuran B	Flavonoids	7.0949	307.132	7.09_307.1324m/z	C20H20O4		M+H-H2O	0.230456	0.00330251	0	6.46173	0	0	94.1785	47.649	155.39	106.709	16.0588	0	0	0	8.99742	68.5382	0	0	107.95	44.9907	45.5312	65.1746	0	0	0	20.947	184.601	23.8991	3.79488	158.1	63.5456	160.769	94.6887	0	33.8684	0	48.5627	32.6573	0	0	70.4213
Ma113	Dihydroisocycloartomunin.	Flavonoids	5.66402	473.158	5.66_473.1575m/z	C26H26O7		M+Na	124.104	134.22	38.0084	4.78423	318.281	15.0865	0	10.1897	0	0	0	0	0	0	0	0	0	0	0	0	0	0	0	393.692	499.658	285.694	134.327	362.565	86.8771	0	0	0	0	5.93745	0	0	0	0	0	0	5.56497
Ma134	Kuwanon M	Stilbenes	7.60465	823.309	7.60_823.3088m/z	C50H48O12		M+H-H2O	1.92401	19.923	5.95432	11.5845	95.7679	38.0036	0	0	0	0	0	0	0	0	0	0	0	0	0	0	0	0	0	77.1059	147.648	73.2252	73.0428	102.431	40.6655	0	0	2.831	0	0	0	0	0	0	0	1.74457	0
Ma077	Dioxycudraflavone A	Flavonoids	3.69597	491.111	3.70_491.1107m/z	C25H24O8		M+K	53.6208	0	8.30159	14.4237	0	0	14.5009	85.6764	5.75309	0	3.72261	0	18.6956	0	0	0	0	0	2.09696	8.7383	0	19.8797	43.636	34.9171	18.6444	27.7711	33.4516	0	0	46.7711	60.3139	3.69971	7.13846	91.6523	15.6019	0	14.8024	14.3025	52.8541	66.6478	33.9174
Ma031	p-hydroxyenzaldehyde	Phenylpropanoids	2.33207	123.044	2.33_123.0440m/z	C7H6O2		M+H	0.338174	0	0.00788049	0	0	0.0141474	0	0.0794743	0	0	0.0388929	0	0.0011242	0	0	0	0	0	0	0	0	0	0.00446996	0	0	0	0	0	0	0	0	0	0	0	0	0	0	0	0	0	0
Ma087	1-Hydroxyanthraquinone	Anthraquinones	4.0065	225.054	4.01_225.0538m/z	C14H8O3		M+H	2.30082	1.64476	2.30433	2.7395	2.67229	4.01527	2.89101	0.310146	0.266472	1.87783	2.06642	0.44776	0.739543	0.0449584	0.621773	1.02202	0.0189018	0	1.3859	0.00070915	0.461108	0.107595	0	0	0.0329963	0.156922	0	0	0.0205752	0.210469	0	0	0	0	0	0	4.20673	0	0	0	0
Ma003	cyanidin-3-rutinoside	Anthocyanin	0.517267	578.163	0.52_578.1629m/z	C27H31O15+		M+H-H2O	0	0	0	0	0	0	0	0	0	0	0	0	0	0	0	0	0	0	0	0	0	0	0	0	0	0	0	0	0	0	0	0	0	0	0	0	0	0	3.07175	0	0
Ma004	Petunidin 3-rutinoside.	Anthocyanin	0.517267	664.137	0.52_664.1370m/z	C28H33O16+		M+K	0	0	0	0	0	0	0	0	0	0	0	0	0	0	0	0	0	0	0	0	0	3.69525	0	0	0	0	0	0	0	0	0	0	0	4.14236	0	0	0	0	8.08829	4.54572	0
Ma049	5,7,2',4'-tetrahydroxy-3-methoxyflavone	Flavonoids	2.84827	317.065	2.85_317.0653m/z	C16H12O7		M+H	0	0	0	0	0	0	0	24.7347	0.00239498	0	0	0.0275275	0	0	0	0	0	0	0	0	0	0	34.5359	0	0	2.28496	0	0	0	44.5992	16.8034	0	0	52.2667	0	0	0	0	0	20.7191	0
Ma135	Guangsangon B1	Flavonols	7.69498	567.199	7.69_567.1992m/z	C34H30O8		M+H	0	0	0	0	5.02153	0	35.9002	86.6963	61.5686	65.3908	14.9452	0	15.3173	0	0	0	0.00442079	5.76358	106.06	0	9.57184	56.4187	0	0	0.00158324	0	0.0504888	0.0564334	0	64.8139	4.86902	48.5736	85.9652	0	0	0	2.66602	0	13.1143	0	12.019
Ma140	m-Hydroxybenzoic acid	Phenylpropanoids	8.44188	121.028	8.44_121.0280m/z	C7H6O3		M+H-H2O	0	0	0.0271562	0	0.0678295	0	0.06785	0	0	0.0128741	0	0	0	0	0	0	0	0	0	0	0	0	0	0	0	0	0	0	0	0	0	0	0	0	0	0	0	0	0	0	0
Ma139	(E)-4-isopentenyl-3,5,2',4'-tetrahydroxystilbene	Stilbenes	8.38945	335.126	8.39_335.1261m/z	C19H20O4		M+Na	0	0	0	0	0	0	0	0	0	0	0	1.44132	0	0	0	0	1.74017	0	0	0	0	0	0	0	0	0	0	0	0	3.53561	0	0.675498	0	0	0	0	0.938958	0	0	0	0
[truncated: 114 more columns]

## Sheet: Table S3
Table S3.Differentially accumulation metabolites (DAMs) in HS before and after the First Frost										Table S3.Differentially accumulation metabolites (DAMs) in HS before and after the Second Frost
ID	Compounds	Class	FC(FF/BFF)	VIP	Note	FC(AFF/BFF)	VIP	Note		ID	FC(SF/BFF)	VIP	Note	FC(ASF/BFF)	VIP	Note
MA090	Kuwanon Z	Stilbenes	4.38872	1.56126	High	2.74508	2.11244	High		MA128	0.487212	1.11054	Down	0.272844	1.70641	Down
MA033	Hesperetin	Flavonoids and its Derivatives	2.69779	1.30997	High	1.61488	1.51704	High		MA146	0.156621	1.36224	Down	0.183979	1.65234	Down
MA079	6-methoxy-5,7,4'-trihydroxyisoflavone	Isoflavonoids	3.99116	1.49554	High	1.95208	1.45458	High		MA029	0.29016	1.02955	Down	0.186305	1.29999	Down
MA089	quercetin	Flavonoids and its Derivatives	34.9711	2.5112	High	9.61471	3.20994	High		MA084	0.137553	1.65868	Down	0.331052	1.62815	Down
MA106	Dihydrooxyresveratrol	Stilbenes	4.19971	1.4298	High	1.41257	1.18003	High		MA107	0.403822	1.15692	Down	0.465674	1.17975	Down
MA088	Soroceal B	Others	3.36949	1.3146	High	1.29602	1.04066	High		MA132	0.540091	2.63122	-	0.0157191	3.72781	Down
MA150	8-Azabicyclo[3.2.1]octan-3-ol	DNJ alkaloids	1.78275	1.05832	High	0.389313	1.46667	Down		MA142	0.35375	0.468424	-	0.0204218	1.47982	Down
MA030	methyl caffeate	Others	35.4229	1.95593	High	0.526312	1.74076	-		MA141	0.126831	0.553019	-	0.00280313	2.29636	Down
MA005	(1R,2S,3R,4S,5S)-8-Azabicyclo[3.2.1]octane-1,2,3,4-tetrol	DNJ alkaloids	2.94801	1.11601	High	1.4623	0.893086	-		MA021	0.319069	0.907081	-	0.389127	1.44283	Down
MA044	DL-arginine	Amino acids	19.7931	2.5036	High	0.772965	0.358349	-		MA102	0.779715	0.589057	-	0.488265	1.23969	Down
MA070	Dihydromorin	Flavonoids and its Derivatives	3.27865	1.33303	High	1.83286	0.622522	-		MA115	0.486611	0.971401	-	0.48626	1.00856	Down
MA077	Dioxycudraflavone A	Flavonoids and its Derivatives	4.0382	1.57165	High	0.946659	0.0640593	-		MA135	2.32668e-05	3.9152	Down	2.61272	1.93617	High
MA084	Morusignin E.	Flavonoids and its Derivatives	0.209754	1.96632	Down	0.25807	2.40669	Down		MA109	0	3.57744	Down	2.93179	1.52843	High
MA127	Sanggenofuran B	Flavonoids and its Derivatives	0.0699928	2.92525	Down	0.340779	2.73016	Down		MA133	0.0869455	2.7207	Down	1.09349	1.04064	High
MA129	Morusyunnansin F.	Flavonoids and its Derivatives	0.34263	1.33203	Down	0.365555	2.13454	Down		MA090	2.15588	1.12493	High	3.03343	1.61349	High
MA133	Moracin I	Flavonoids and its Derivatives	0.00239042	3.37931	Down	0.476745	2.15964	Down		MA079	3.23005	1.34532	High	4.30704	1.78268	High
MA128	3'-O-β-D-Glucopyranoside, 4-O-[β-D-glucopyranosyl-(1→6)-β-D-glucopyranoside] mulberr	polysaccharide	0.465383	1.13963	Down	0.661831	1.1833	-		MA004	2.27631	1.11923	High	9.41086	1.76564	High
MA135	Guangsangon B1	Flavonoids and its Derivatives	0.0787646	2.85821	Down	0.779214	2.97471	-		MA089	8.44655	2.14974	High	24.1778	2.93777	High
MA107	Mongolicin G.	Stilbenes	0.457347	1.03521	Down	0.537183	1.45243	-		MA030	12.7874	1.81557	High	3.35485	1.00065	High
MA132	3'-O-[β-D-Glucopyranosyl-(1→6)-β-D-glucopyranoside], 4-O-β-D-glucopyranoside Mulberry	polysaccharide	0.180352	2.88988	Down	0.568142	1.40927	-		MA005	3.42365	1.05578	High	2.93187	1.25194	High
MA120	isobavachin	Flavonoids and its Derivatives	0.339891	1.99282	Down	1.11992	0.222944	-		MA044	17.5483	2.51947	High	6.39464	1.15295	High
MA123	Isobavachalcone	Flavonoids and its Derivatives	0.360786	1.83194	Down	1.0939	0.167867	-		MA126	0.515513	1.79972	-	2.44879	1.39755	High
MA125	Yunanensin A	Others	0.352191	1.83882	Down	0.631498	0.759432	-		MA061	0.585745	0.830281	-	2.79277	1.39448	High
MA130	Morusimic acid B	DNJ alkaloids	0.915356	1.19448	-	2.31263	1.40249	High		MA091	1.91766	0.826195	-	2.70182	1.45854	High
MA091	Austrafuran A	Others	2.14143	0.967651	-	1.59005	1.30363	High		MA033	1.67159	0.976936	-	2.60074	1.48694	High
MA035	4',7-Dihydroxy-8-prenylflavan	Flavonoids and its Derivatives	1.78102	0.926366	-	1.61379	1.13	High		MA018	1.10248	0.930125	-	4.78687	1.80375	High
MA139	(E)-4-isopentenyl-3,5,2',4'-tetrahydroxystilbene	Stilbenes	0.906162	0.915919	-	2.07741	1.41364	High		MA002	1.0515	0.00981701	-	1.022	1.32248	High
MA018	Morusignin C.	Flavonoids and its Derivatives	0.989682	0.548316	-	2.06389	1.36573	High		MA137	1.20496	0.0789957	-	1.00949	1.20511	High
MA008	(1RS,3RS,5SR)-8-Azabicyclo[3.2.1]octan-3-ol	DNJ alkaloids	1.82326	0.829196	-	2.3073	1.18127	High		MA008	1.98899	0.910848	-	3.45638	1.20826	High
MA020	Sanggenon B	Flavonoids and its Derivatives	0.913017	0.274116	-	1.46412	1.01857	High		MA130	1.674	0.24116	-	63.0264	1.71621	High
MA093	Guangsangon L	Flavonoids and its Derivatives	2.04423	0.932157	-	1.62675	1.33455	High		MA053	3.09338	0.18795	-	2.21267	1.23533	High
MA111	Nigrasin A	Flavonoids and its Derivatives	0.563288	0.946397	-	1.45715	1.13256	High		MA062	1.59387	0.651619	-	1.84373	1.08469	High
MA010	1，4-dideoxy-1，4-imino-D-arabinitol	DNJ alkaloids	1.22612	0.349776	-	0.479869	1.65449	Down		MA077	4.18672	0.506064	-	5.37778	2.20644	High
MA069	tyrosine	Amino acids	1.04612	0.629332	-	0.388906	1.55895	Down		MA088	1.82206	0.994317	-	2.07899	1.2225	High
MA136	Cycloartomunin.	sterols	0.821491	0.832048	-	0.464011	1.91845	Down		MA093	1.83144	0.861778	-	2.25411	1.28643	High
MA021	(3S,6R)-8-Azabicyclo[3.2.1]octane-3,6-diol	DNJ alkaloids	0.774249	0.874942	-	0.437207	1.89135	Down		MA097	0.927089	0.325551	-	2.8096	1.53512	High
MA053	2',4',5,7-Tetrahydroxy-3-methoxyflavone.	Flavonoids and its Derivatives	2.96624	0.407062	-	0.44437	2.10108	Down		MA104	0.589242	0.812772	-	1.88658	1.10116	High
MA115	Moracenin D.	Flavonoids and its Derivatives	0.936807	0.533268	-	0.25369	2.26472	Down		MA121	0.456513	1.26463	Down	0.50956	1.17675	-
MA124	2',4'-dihydroxy-7'-methoxy-8-prenylflavan	Flavonoids and its Derivatives	0.419504	0.890455	-	0.308636	1.85108	Down		MA024	0.491106	1.03664	Down	1.63967	0.505424	-
										MA150	0.388069	1.50658	Down	0.462645	0.703475	-
										MA145	0.41987	1.07006	Down	1.26351	0.7134	-
										MA025	0.417543	1.11746	Down	1.02195	0.260451	-
										MA028	0.217258	1.59457	Down	0.718835	0.686765	-
										MA070	0.187143	1.17886	Down	1.43837	0.927962	-
										MA120	0.268314	1.59903	Down	0.638963	0.845345	-
										MA123	0.28387	1.88143	Down	0.628327	0.9452	-
										MA124	0.244277	1.32631	Down	0.649019	0.549203	-
										MA125	0.0427432	2.65669	Down	1.05097	0.450218	-
										MA127	0.0151206	3.18184	Down	0.964542	0.283374	-
										MA129	0.104792	2.11099	Down	0.688917	0.896434	-
										MA106	4.02416	1.50061	High	1.8989	0.874243	-
Note: BFF (Before the First Frost，including YS_10) FF (the First Frost, including YS_11) AFF (After the First Frost, including YS_14) SF (the second Frost, including YS_17) ASF (After the second Frost, including YS_20)

## Sheet: Table S4 
Table S4.Differentially accumulation metabolites (DAMs) in YS before and after the First Frost										Table S4.Differentially accumulation metabolites (DAMs) in YS before and after the Second Frost
ID	Compounds	Class	FC(FF/BFF)	VIP	Note	FC(AFF/BFF)	VIP	Note		ID	Compounds	Class	FC(SF/BFF)	VIP	Note	FC(ASF/BFF)	VIP	Note
MA126	Guangsangon I.	Flavonoids and its Derivatives	526.929	1.74821	High	4.59535	2.76912	High		MA126	Guangsangon I.	Flavonoids and its Derivatives	284.138	2.60294	High	4.80922	2.73299	High
MA077	Dioxycudraflavone A	Flavonoids and its Derivatives	20.0184	1.24184	High	3.99537	2.37263	High		MA090	Kuwanon Z	Stilbenes	7.58723	2.04392	High	4.75584	2.08101	High
MA097	2',4',7-Trihydroxy-8-(2-hydroxyethyl)flavan 7-me	Flavonoids and its Derivatives	5.9816	1.1598	High	1.69026	1.31111	High		MA097	2',4',7-Trihydroxy-8-(2-hydroxyethyl)flavan 7-me	Flavonoids and its Derivatives	3.10923	1.07574	High	1.53467	1.13305	High
MA044	DL-arginine	Amino acids	109.34	2.84474	High	5.49394	2.40429	High		MA091	Austrafuran A	Others	3.92461	1.49795	High	2.18959	1.41826	High
MA125	Yunanensin A	Others	547.544	1.48629	High	0.488777	2.05068	Down		MA079	6-methoxy-5,7,4'-trihydroxyisoflavone	Isoflavonoids	6.95982	1.93773	High	3.81209	1.9919	High
MA111	Nigrasin A	Flavonoids and its Derivatives	8.38365	1.68179	High	0.4253	1.63961	Down		MA053	2',4',5,7-Tetrahydroxy-3-methoxyflavone.	Flavonoids and its Derivatives	121.612	2.44719	High	137.113	1.4594	High
MA088	Soroceal B	Others	6.09079	1.22949	High	0.230654	2.82883	Down		MA088	Soroceal B	Others	4.81598	1.77421	High	10.8748	2.51817	High
MA062	Moruslupenoic acid B.	Flavonoids and its Derivatives	5.43545	1.40147	High	0.615739	1.24994	-		MA062	Moruslupenoic acid B.	Flavonoids and its Derivatives	5.10676	1.90057	High	2.75472	1.42218	High
MA090	Kuwanon Z	Stilbenes	9.01685	1.602	High	0.75199	0.660202	-		MA093	Guangsangon L	Flavonoids and its Derivatives	4.05484	1.61169	High	2.68758	1.33331	High
MA079	6-methoxy-5,7,4'-trihydroxyisoflavone	Isoflavonoids	5.27886	1.52107	High	0.709587	0.888441	-		MA044	DL-arginine	Amino acids	98.1336	3.5092	High	49.3833	4.19425	High
MA091	Austrafuran A	Others	3.91215	1.15789	High	0.954235	0.36149	-		MA033	Hesperetin	Flavonoids and its Derivatives	2.66419	1.52198	High	1.83879	1.24875	High
MA121	Yunanensin E	Others	27.8508	1.13877	High	0.870544	0.767526	-		MA021	(3S,6R)-8-Azabicyclo[3.2.1]octane-3,6-diol	DNJ alkaloids	4.62311	1.32982	High	1.08854	1.35281	High
MA133	Moracin I	Flavonoids and its Derivatives	2.38174	1.2679	High	0.130973	0.88447	-		MA121	Yunanensin E	Others	19.3629	1.26573	High	0.82677	0.733981	-
MA034	p-Coumaric acid	Phenylpropanoids	2.38483	1.24988	High	2.33738	0.792344	-		MA103	Australone B	Others	3.02832	1.43694	High	1.51371	0.461949	-
MA007	D-glucopyranose	Others	2.02114	1.24357	High	1.83411	0.86113	-		MA047	Taxifolin	Flavonoids and its Derivatives	1.34162	1.07185	High	0.63223	0.320286	-
MA066	Kuwanol D	Stilbenes	1.79017	1.59833	High	0.729254	0.454554	-		MA077	Dioxycudraflavone A	Flavonoids and its Derivatives	16.6972	1.06234	High	1.82681	0.348776	-
MA021	(3S,6R)-8-Azabicyclo[3.2.1]octane-3,6-diol	DNJ alkaloids	1.35798	1.67214	High	0.503475	0.830892	-		MA111	Nigrasin A	Flavonoids and its Derivatives	5.05145	1.5054	High	1.0942	0.267309	-
MA053	2',4',5,7-Tetrahydroxy-3-methoxyflavone.	Flavonoids and its Derivatives	100.392	2.7165	High	0.739296	0.41804	-		MA125	Yunanensin A	Others	163.216	1.98328	High	2.08893	0.0329779	-
MA093	Guangsangon L	Flavonoids and its Derivatives	3.20168	1.17481	High	1.09762	0.382135	-		MA132	3'-O-[β-D-Glucopyranosyl-(1→6)-β-D-glucopyranoside], 4-O-β-D-glucopyranoside Mulberry	polysaccharide	1.20999	1.16313	High	0.116059	0.569163	-
MA127	Sanggenofuran B	Flavonoids and its Derivatives	61.6188	1.67967	High	0	-	-		MA034	p-Coumaric acid	Phenylpropanoids	2.70511	1.09251	High	0.967486	0.298661	-
MA031	p-hydroxyenzaldehyde	Phenylpropanoids	0	1.41599	Down	0	1.92161	Down		MA061	Alboctalol	Flavonoids and its Derivatives	3.97144	1.09066	High	1.24808	0.317736	-
MA005	(1R,2S,3R,4S,5S)-8-Azabicyclo[3.2.1]octane-1,2,3,4-tetrol	DNJ alkaloids	0.165174	1.62782	Down	0.283924	1.82842	Down		MA007	D-glucopyranose	Others	1.19734	1.10116	High	0.447617	0.158392	-
MA142	Oxyresveratrol	Stilbenes	0.0689712	1.13197	Down	0.533333	0.658825	-		MA065	Moracin Q＋	Flavonoids and its Derivatives	0.402766	1.37483	Down	1.02381	1.68499	High
MA150	8-Azabicyclo[3.2.1]octan-3-ol	DNJ alkaloids	0.29088	1.84572	Down	1.2376	0.648358	-		MA045	5,7-dihydroxychromone	Flavonoids and its Derivatives	0.478449	1.93202	Down	0.361888	1.85303	Down
MA029	6,7-dihydroxycoumarin	Phenylpropanoids	0.288317	1.44127	Down	1.42239	0.64238	-		MA133	Moracin I	Flavonoids and its Derivatives	0.263467	1.914	Down	0.751872	0.702792	-
MA040	isopropylmalic acid	Organic acid and its derivatives	0.295922	1.40955	Down	0.73321	0.789101	-		MA117	Nigrasin J	Flavonoids and its Derivatives	0.38758	1.07556	Down	0.78237	0.180804	-
MA107	Mongolicin G.	Stilbenes	0.707829	0.662846	-	1.9434	1.47758	High		MA031	p-hydroxyenzaldehyde	Phenylpropanoids	0	1.66225	Down	0.368811	0.473533	-
MA101	14-methoxy-dihydromorusin	Flavonoids and its Derivatives	1.44335	0.594627	-	1.63146	1.22663	High		MA104	2',4',7-Trihydroxy-3-prenylflavone	Flavonoids and its Derivatives	1.23559	0.506402	-	3.40039	1.46777	High
MA035	4',7-Dihydroxy-8-prenylflavan	Flavonoids and its Derivatives	1.34086	0.519289	-	1.69429	1.29675	High		MA069	tyrosine	Amino acids	0.994857	1.18562	-	0.0524748	2.23189	Down
MA055	Guangsangon A.	Flavonoids and its Derivatives	0.929298	0.2879	-	1.48509	1.04679	High		MA005	(1R,2S,3R,4S,5S)-8-Azabicyclo[3.2.1]octane-1,2,3,4-tetrol	DNJ alkaloids	0.525732	1.21168	-	0.416642	1.55352	Down
MA064	Mortatarin B	Flavonoids and its Derivatives	0.995711	0.319173	-	1.46421	1.05851	High		MA028	Ferulic acid	Phenylpropanoids	1.13157	0.696809	-	0.242353	1.41032	Down
MA027	Quinic acid	Phenylpropanoids	0.356277	0.58197	-	1.19038	1.42965	High		MA029	6,7-dihydroxycoumarin	Phenylpropanoids	0.313888	0.864158	-	0.27962	1.49245	Down
MA002	2-[2-Formyl-5-(hydroxymethyl)-1H-pyrrol-1-yl]butanedioic acid	DNJ alkaloids	1.72203	0.918159	-	1.04221	1.76322	High		MA027	Quinic acid	Phenylpropanoids	0.605315	0.845011	-	0.174108	1.11603	Down
MA130	Morusimic acid B	DNJ alkaloids	0.601924	0.764754	-	1.09922	1.11644	High		MA128	3'-O-β-D-Glucopyranoside, 4-O-[β-D-glucopyranosyl-(1→6)-β-D-glucopyranoside] mulberr	polysaccharide	1.22818	0.438836	-	0.343703	1.8772	Down
MA084	Morusignin E.	Flavonoids and its Derivatives	0.867943	0.563476	-	2.3227	1.85531	High		MA139	(E)-4-isopentenyl-3,5,2',4'-tetrahydroxystilbene	Stilbenes	1.38754	0.254317	-	0.499738	1.16665	Down
MA016	fagomine	DNJ alkaloids	0.347594	0.830021	-	0.171614	1.07609	Down		MA016	fagomine	DNJ alkaloids	0.425259	0.580741	-	1.55137e-05	3.23979	Down
MA065	Moracin Q＋	Flavonoids and its Derivatives	1.06216	0.464988	-	0.487514	2.64468	Down
MA025	(2R,3S)-guibourtinidol-3-0-α-D-apiofuranosyl-(1→6)-O-β-D-glucopyranoside	Flavonoids and its Derivatives	1.66794	0.637485	-	0.249448	1.92341	Down
MA129	Morusyunnansin F.	Flavonoids and its Derivatives	1.52849	0.947482	-	0.414057	2.50415	Down
Note: BFF (Before the First Frost，including YS_10) FF (the First Frost, including YS_11) AFF (After the First Frost, including YS_14) SF (the second Frost, including YS_17) ASF (After the second Frost, including YS_20)
